# Supplementary material for: The effect of epidural analgesia on cancer progression in patients with stage IV colorectal cancer after primary tumor resection: A retrospective cohort study
Source: PLoS One. 2018 Jul 20;13(7):e0200893. doi: 10.1371/journal.pone.0200893 (PMC6054421; doi:10.1371/journal.pone.0200893)
Supplement: S1 Stage — Dataset for the analysis of progression-free and overall survival time of stage IV colorectal cancer. (XLS) [file pone.0200893.s001.xls]

## Sheet: Stage 4 dataset
編碼	Age	Gender	ASA	ASA3	DM	CAD	HF	CVA	CKD	CEA	LogCEA	Laparoscopic	TumorLOC	EA	AnesTime	Log2AT	RBC	AJCC	Liver_Only	Cell_diff	Mucin_TYPE	SignetRING	Lymphovascularinvasion	perineural	CT	RT	NACTRT	Death	Interval	Progress	IntervalR
2	52	1	3	1	0	0	0	0	0	937	2.97174	0	0	0	360	8.49185	0	4b	0	1	0	0	1	0	1	0	0	1	11.7618	1	9.85626
21	85	2	2	0	0	1	0	0	0	134	2.1271	0	0	1	420	8.71425	0	4a	1	1	0	0	0	0	1	0	0	1	8.37782	1	7.06366
22	45	2	2	0	0	0	0	0	0	1142	3.05767	0	0	0	285	8.15482	1	4a	1	1	0	0	1	0	1	0	0	1	4.76386	1	2.79261
23	57	2	2	0	0	0	0	0	0	31.37	1.49651	0	0	0	450	8.81378	1	4b	0	1	0	0	1	0	1	0	0	1	2.59548	1	1.77413
29	43	1	2	0	1	0	0	0	0	2.31	0.363612	0	0	0	315	8.29921	0	4a	0	1	0	0	0	0	1	0	0	1	16.1643	1	7.09651
33	51	2	2	0	0	0	0	0	0	262	2.4183	0	0	0	270	8.07682	0	4b	0	1	0	0	0	0	1	0	0	0	22.768	1	2.82546
38	64	2	2	0	0	0	0	0	0	20.58	1.31345	0	0	0	180	7.49185	0	4a	0						1	0	0	0	16.3614	1	9.69199
43	71	1	3	1	0	0	0	0	0	464	2.66652	0	1	0	210	7.71425	0	4b	0	1	0	0	0	0	1	0	0	1	12.8789	1	5.84805
47	82	1	2	0	0	0	0	0	0	452	2.65514	0	1	1	300	8.22882	0	4b	0						1	0	0	1	4.40246	1	2.3655
48	81	1	2	0	0	0	0	0	0	3.29	0.517196	0	0	1	255	7.99435	0	4b	0	1	0	0	1	0	1	1	0	0	9.16632	1	5.94661
52	62	1	3	1	1	1	0	0	0	27.66	1.44185	0	0	0	255	7.99435	1	4a	1	1	0	0	0	0	1	0	0	1	29.7659	1	13.1745
64	78	2	2	0	1	1	0	0	0	2.35	0.371068	0	1	0	315	8.29921	0	4a	0	1	0	0	0	0	1	0	0	1	22.078	0	22.078
74	75	1	2	0	0	0	0	0	0	2.93	0.466868	0	0	1	375	8.55075	0	4a	1	1	0	0	0	0	1	0	0	0	133.454	0	133.454
86	83	1	3	1	1	0	0	0	1	4.01	0.603144	0	1	0	255	7.99435	1	4a	0	2	0	0	0	0	1	0	0	1	20.1396	1	15.4086
87	50	1	2	0	0	0	0	0	1	49.9	1.6981	0	0	1	692	9.43463	2	4a	1	1	0	0	0	0	1	0	0	0	135.786	1	37.0924
91	76	1	3	1	0	0	0	0	0	74.15	1.87011	0	0	1	265	8.04985	0	4a	1	2	0	0	0	0	1	1	0	0	62.2259	1	24.0493
92	64	1	2	0	0	0	0	0	0	11.56	1.06296	0	0	0	315	8.29921	1	4b	0	0	1	0	1	0	1	0	0	1	10.5462	1	2.75975
93	58	2	3	1	0	0	1	0	0	21.93	1.34104	0	1	0	330	8.36632	1	4b	0	1	0	0	0	0	0	0	0	0	2.10267	0	2.10267
99	73	1	3	1	0	0	0	0	0	555	2.74429	0	0	0	270	8.07682	0	4a	0	1	0	0	0	0	0	0	0	0	6.11088	1	2.95688
104	41	1	2	0	0	0	0	0	0	3.02	0.480007	0	1	1	300	8.22882	0	4a	0	1	0	0	1	0	1	1	0	0	5.8152	1	2.75975
106	61	2	2	0	0	0	0	0	0	61.06	1.78576	0	0	0	345	8.43045	0	4a	1	1	0	0	1	0	1	0	0	0	28.1561	1	4.07392
107	33	1	2	0	0	0	0	0	0	76.13	1.88156	0	0	1	660	9.36632	2	4b	0	1	0	0	0	0	1	0	0	1	17.1499	1	0.62423
120	71	1	3	1	0	0	0	1	0			0	0	0	270	8.07682	1	4a	1						0	0	1	1	1.64271	0	1.64271
122	57	2	2	0	0	0	1	0	0	141	2.14922	0	0	0	210	7.71425	0	4a	1	1	0	0	0	0	1	0	0	0	3.74538	0	3.74538
124	62	1	2	0	0	0	0	0	0	113	2.05308	0	0	0	195	7.60733	0	4b	0	2	1	0	0	0	1	0	0	1	4.63244	0	4.63244
134	67	1	2	0	1	0	0	0	0	2.68	0.428135	0	1	0	240	7.90689	1	4a	0	1	0	0	0	0	1	0	0	1	98.8583	1	4.59959
136	73	2	2	0	0	0	0	0	0	1.26	0.100371	0	1	0	240	7.90689	1	4b	0	1	0	0	0	0	1	0	0	0	122.776	1	16.3943
140	51	2	2	0	0	0	1	0	1	432	2.63548	0	1	1	150	7.22882	1	4b	0						1	0	0	1	10.0862	1	2.95688
141	41	1	3	1	0	0	0	0	0	1408	3.1486	0	0	1	210	7.71425	1	4b	0	1	0	0	1	0	1	0	0	1	2.95688	1	2.03696
144	56	2	2	0	0	0	0	0	0	1.93	0.285557	0	0	0	420	8.71425	1	4a	1	1	0	0	1	0	1	0	0	1	30.0287	1	12.3532
147	56	2	2	0	0	0	0	0	0	21.87	1.33985	0	1	1	255	7.99435	1	4a	0	1	0	0	1	0	1	1	0	1	45.3388	1	13.7659
157	80	1	3	1	1	0	0	1	1	2.93	0.466868	0	1	0	285	8.15482	1	4a	0	1	0	0	0	0	0	0	0	0	134.209	0	134.209
168	43	1	2	0	0	0	0	0	0	3.53	0.547775	0	0	1	195	7.60733	0	4a	1	1	0	0	1	0	1	0	0	1	12.616	1	1.11704
170	74	1	3	1	0	0	0	0	0	3620	3.55871	0	1	1	210	7.71425	0	4a	1	1	0	0	0	0	1	0	0	1	11.1376	1	7.98357
179	65	2	2	0	0	0	0	0	0	10.58	1.02449	0	0	0	210	7.71425	0	4a	1	1	0	0	0	0	1	0	0	1	16.8542	1	5.55236
187	76	1	3	1	0	0	0	0	0	24.35	1.3865	0	1	0	345	8.43045	1	4b	0						1	0	0	0	0.657084	0	0.657084
188	71	1	2	0	0	0	0	0	0	3.72	0.570543	0	0	1	240	7.90689	0	4a	0	1	0	0	0	0	1	0	0	0	37.8152	1	36.0411
189	73	2	3	1	0	0	0	0	0	119	2.07555	0	0	0	210	7.71425	1	4a	1	1	0	0	1	1	1	0	0	1	11.8604	1	6.99795
201	83	1	3	1	0	0	0	0	0	2532	3.40346	0	0	0	285	8.15482	1	4b	0	1	0	0	0	1	1	0	0	1	18.4312	0	18.4312
204	69	2	3	1	0	1	0	1	0	337	2.52763	0	0	0	285	8.15482	0	4a	1	1	0	0	1	1	1	0	0	1	7.29363	1	2.10267
205	77	1	3	1	1	0	0	0	0	2.91	0.463893	0	0	0	405	8.66178	1	4b	0	1	0	0	0	0	1	0	0	0	19.0554	1	17.4784
206	51	2	2	0	0	0	0	0	0	24.21	1.38399	0	1	0	360	8.49185	0	4a	0	0	0	0	0	0	1	0	0	1	52.501	1	16.6571
210	81	1	3	1	0	0	0	1	0	19.17	1.28262	0	0	1	270	8.07682	0	4a	0	1	0	0	0	0	0	0	0	1	19.7782	1	19.5154
224	73	2	2	0	0	0	0	0	0	4.8	0.681241	0	1	0	300	8.22882	1	4b	0	1	0	0	1	0	1	0	0	1	18.7926	1	3.31828
227	55	2	2	0	0	0	0	0	0	5.45	0.736397	0	0	0	375	8.55075	0	4b	0	1	0	0	0	0	0	0	0	0	42.7762	1	41.9548
228	66	1	2	0	1	0	0	1	0	641	2.80686	0	0	0	330	8.36632	0	4a	1	1	0	0	1	0	1	0	0	1	6.40657	1	2.43121
234	79	2	2	0	0	0	0	0	0	3.66	0.563481	0	0	0	390	8.60733	1	4b	0	1	0	0	0	0	1	0	0	0	15.7372	1	15.9671
235	61	1	2	0	0	0	0	0	0	4.24	0.627366	0	1	1	360	8.49185	0	4a	1	1	0	0	1	0	1	0	0	0	132.501	0	132.501
239	66	1	3	1	1	0	0	0	0	3.53	0.547775	0	1	0	225	7.81378	1	4a	0	1	0	0	1	0	1	1	0	0	39.1951	1	26.8419
243	77	2	2	0	1	0	0	0	0	806	2.90634	0	1	1	180	7.49185	1	4a	1	1	0	0	0	0	1	0	0	0	20.4682	1	20.4682
244	63	2	2	0	1	1	0	0	0	107	2.02938	0	0	1	220	7.78136	1	4b	0	1	0	0	0	0	1	0	0	1	37.2895	1	20.271
247	77	1	2	0	0	0	0	0	0	275	2.43933	0	0	0	300	8.22882	1	4a	1	1	0	0	0	0	1	0	0	1	4.20534	0	4.20534
252	79	1	2	0	0	0	0	0	0	366	2.56348	0	0	0	245	7.93664	0	4a	1	1	0	0	1	0	1	0	0	0	11.5318	1	4.43532
253	79	1	3	1	0	0	0	0	0	26.9	1.42975	0	1	0	285	8.15482	1	4a	1	1	0	0	1	1	1	0	0	0	8.50924	1	7.62218
254	47	1	2	0	0	0	0	0	0	21.74	1.33726	0	0	0	190	7.56986	0	4b	0	2	1	0	1	0	1	0	0	0	6.86653	1	3.35113
258	80	1	2	0	1	0	0	0	0	3.35	0.525045	0	1	0	240	7.90689	0	4a	0	1	0	0	0	0	1	0	0	0	11.4661	0	11.4661
261	86	1	3	1	0	0	0	0	0	5.8	0.763428	0	0	0	540	9.07682	1	4b	0	1	0	0	0	0	1	0	0	1	21.0595	1	2.7269
264	79	1	2	0	0	1	0	0	0	271	2.43297	1	0	1	300	8.22882	0	4a	1	1	0	0	0	0	1	0	0	0	3.05544	1	2.75975
265	75	1	3	1	1	0	0	0	0	77.75	1.8907	0	0	0	240	7.90689	0	4b	0	1	0	0	1	1	1	0	0	1	4.96099	0	4.96099
269	64	1	3	1	1	0	0	0	0	9	0.954243	0	0	1	390	8.60733	0	4b	0	1	0	0	1	0	1	0	0	1	21.9138	1	8.64066
277	82	1	3	1	0	1	0	0	0	3.46	0.539076	0	0	0	255	7.99435	0	4a	0	1	0	0	1	0	1	0	0	1	49.4127	1	6.11088
280	45	2	2	0	0	0	0	0	0	433	2.63649	0	0	0	255	7.99435	1	4b	0	1	0	0	1	1	1	0	0	0	12.5175	1	2.46407
286	61	1	2	0	0	0	0	0	0	1.95	0.290035	0	0	1	430	8.74819	0	4a	0	2	0	0	1	1	1	1	0	1	17.4784	1	10.2505
287	48	2	2	0	0	0	0	0	0	2.25	0.352183	0	0	1	630	9.29921	1	4a	0	2	0	0	1	0	0	0	1	0	16.7556	0	16.7556
291	75	1	3	1	0	0	0	0	1	6137	3.78796	0	0	1	290	8.17991	1	4a	1	2	0	0	0	1	0	0	0	0	2.3655	0	2.3655
298	49	2	3	1	0	0	0	0	0	588	2.76938	0	0	1	315	8.29921	0	4a	1	1	0	0	0	0	1	0	0	0	123.63	1	45.0431
316	67	2	3	1	0	0	0	0	0	35.5	1.55023	0	0	0	165	7.36632	0	4b	0						1	0	0	0	16.0329	1	10.0205
320	64	2	2	0	0	0	0	0	0	2.08	0.318063	0	0	0	210	7.71425	1	4b	0						1	0	0	1	14.8172	1	1.97125
321	80	2	3	1	0	0	0	0	1	550	2.74036	0	1	1	285	8.15482	1	4b	0	1	0	0	0	0	0	0	0	1	1.74127	0	1.74127
325	51	2	2	0	0	0	0	0	0	33.34	1.52297	0	0	1	330	8.36632	1	4a	1	1	0	0	0	0	1	0	0	0	126.85	0	126.85
333	52	1	2	0	0	0	0	0	0	3.59	0.555094	0	0	0	315	8.29921	0	4a	1	2	1	0	0	0	1	0	0	0	2.26694	1	2.92402
334	42	1	2	0	0	0	0	0	0	2.39	0.378398	0	1	0	285	8.15482	0	4a	1	1	1	0	1	0	1	0	0	0	10.6119	1	3.18686
336	90	1	3	1	1	0	1	0	0	112	2.04922	0	1	1	210	7.71425	0	4b	0						0	0	0	1	3.84394	1	3.12115
337	73	2	3	1	0	0	0	0	0			0	1	0	360	8.49185	2	4a	0	1	0	0	1	0	1	0	0	1	3.97536	1	3.81109
348	81	2	3	1	0	0	0	0	0	1813	3.2584	0	0	1	345	8.43045	0	4b	0	1	0	0	1	0	1	0	0	0	5.02669	1	3.54825
349	74	1	3	1	1	0	0	0	0			0	0	1	360	8.49185	0	4a	1	1	0	0	0	0	1	1	0	1	69.5524	1	12.6817
353	59	1	2	0	0	0	0	0	0	32.97	1.51812	0	1	0	270	8.07682	0	4b	0						0	0	0	1	1.64271	0	1.64271
362	78	2	2	0	0	0	0	0	0	162	2.20952	0	1	1	240	7.90689	1	4a	1	1	0	0	1	0	1	0	0	1	7.16222	1	3.81109
370	68	2	3	1	0	0	0	0	0	3.69	0.567026	0	0	0	165	7.36632	1	4b	0						1	1	0	0	0.755647	0	0.755647
383	77	1	3	1	0	0	0	0	0	4.01	0.603144	0	1	0	285	8.15482	0	4a	0	2	0	0	1	0	1	0	0	0	10.4805	1	6.96509
384	62	2	2	0	1	0	0	0	0	111	2.04532	0	0	0	330	8.36632	0	4a	1	1	0	0	0	0	1	1	0	1	32	1	4.33676
390	79	1	2	0	0	0	0	0	0	17.75	1.2492	0	0	1	285	8.15482	0	4b	0	1	0	0	0	0	1	0	0	0	17.1499	1	4.23819
392	50	1	2	0	1	0	0	0	0	102	2.0086	0	0	1	195	7.60733	0	4a	1	1	0	0	0	0	0	0	0	0	6.93224	0	6.93224
395	55	2	3	1	0	0	0	0	0	152	2.18184	0	0	0	180	7.49185	2	4a	0						1	1	0	1	7.98357	1	2.69405
398	80	1	2	0	0	0	0	0	0	2.87	0.457882	0	1	1	300	8.22882	0	4b	0	1	1	0	0	0	1	0	0	1	19.2854	1	16.1971
408	60	1	2	0	0	0	0	0	0	67.77	1.83104	0	0	1	195	7.60733	0	4a	0	1	0	0	0	0	1	0	0	0	80.3943	1	33.3142
411	72	1	3	1	0	0	0	0	0			0	0	1	435	8.76487	0	4b	0	1	0	0	0	0	1	0	0	0	19.614	1	8.34497
416	86	1	3	1	1	0	0	0	0	3.56	0.55145	0	0	1	240	7.90689	0	4a	1	1	0	0	0	0	1	0	0	1	12.7146	1	12.386
430	51	1	2	0	0	0	0	0	0	29.99	1.47698	0	0	0	360	8.49185	0	4a	1	1	0	0	0	0	1	0	0	1	16.9856	1	2.16838
432	49	2	3	1	0	0	0	0	0	520	2.716	0	0	1	210	7.71425	2	4a	1	1	0	0	1	1	1	0	0	1	4.27105	1	1.1499
435	88	1	3	1	0	0	0	0	0	5.48	0.738781	0	0	0	255	7.99435	1	4a	0	1	1	0	0	0	0	0	0	0	2.10267	0	2.10267
439	86	2	5	1	1	1	1	0	0	7.06	0.848805	0	0	0	270	8.07682	2	4a	0						1	1	0	1	36.731	0	36.731
444	53	1	2	0	0	0	0	0	0	20.78	1.31765	0	0	0	270	8.07682	0	4a	1	1	0	0	1	0	1	0	0	0	32.8871	1	26.2177
449	45	1	2	0	0	0	0	0	0	867	2.93802	0	1	0	405	8.66178	0	4b	0	1	0	0	1	1	0	0	0	0	0.558522	1	0.558522
459	74	2	3	1	1	0	0	0	0	2.22	0.346353	0	1	0	405	8.66178	1	4a	0	1	0	0	0	1	1	0	0	0	45.963	0	45.963
461	65	1	2	0	0	0	0	0	0	24.37	1.38686	0	0	1	315	8.29921	1	4b	0	1	0	0	1	0	1	0	0	1	3.154	1	2.10267
466	69	1	2	0	1	0	0	0	0	5.54	0.74351	0	0	1	225	7.81378	0	4a	1	1	0	0	1	1	1	0	0	0	126.292	1	22.7351
467	73	1	4	1	1	0	0	0	1	1829	3.26221	0	0	0	300	8.22882	1	4a	1	1	0	0	1	0	0	0	0	1	0.985626	0	0.985626
470	62	1	2	0	1	0	0	0	0	3.93	0.594393	0	0	0	180	7.49185	2	4a	1	1	0	0	1	0	1	0	0	0	124.287	0	124.287
471	83	1	3	1	0	0	0	0	0	21.89	1.34025	0	0	0	540	9.07682	2	4b	0	1	0	0	1	1	1	0	0	1	5.48665	1	5.55236
476	60	1	2	0	0	0	0	0	0	70	1.8451	0	0	0	540	9.07682	1	4b	0	1	0	0	1	1	1	0	0	0	19.5154	1	5.58522
481	43	1	2	0	0	0	0	0	0	1301	3.11428	0	0	0	330	8.36632	0	4a	1	1	0	0	1	0	1	0	0	0	25.7248	1	8.44353
482	53	1	2	0	0	0	0	0	0	12.93	1.1116	0	0	1	330	8.36632	0	4b	0	1	1	0	1	0	1	0	0	0	7.72074	1	3.48255
512	59	1	2	0	0	0	0	0	1	744	2.87157	0	0	0	320	8.32193	1	4a	1	1	0	0	1	1	1	0	0	1	11.5647	1	2.95688
519	72	2	3	1	0	0	0	0	0	133	2.12385	0	1	0	540	9.07682	1	4a	1	1	0	0	0	0	1	0	0	0	124.583	0	124.583
520	72	1	2	0	0	0	0	0	0	2.48	0.394452	0	1	0	240	7.90689	0	4a	1	1	1	0	0	0	1	0	0	0	87.6879	1	0.229979
521	55	2	2	0	0	0	0	0	0	2.17	0.33646	0	1	0	150	7.22882	0	4b	0						1	0	0	1	22.9322	1	15.1458
523	48	1	1	0	0	0	0	0	0	557	2.74586	0	0	1	255	7.99435	0	4a	1	1	0	0	0	0	1	0	0	1	11.5318	1	3.12115
524	51	2	2	0	0	0	0	0	0	435	2.63849	0	1	1	315	8.29921	0	4b	0	2	1	1	0	0	1	0	0	0	22.308	1	22.1109
531	81	1	3	1	0	0	0	1	1	5.81	0.764176	0	1	0	270	8.07682	2	4a	1	1	0	0	0	0	0	0	0	0	1.97125	0	1.97125
532	30	2	2	0	0	0	0	0	0	28.2	1.45025	0	0	0	405	8.66178	1	4a	1	1	0	0	0	0	1	0	1	0	3.38398	0	3.38398
540	58	1	2	0	0	0	0	0	0	4.89	0.689309	0	0	1	330	8.36632	0	4a	0	1	0	0	1	1	1	0	0	0	30.2259	1	8.47639
542	59	2	3	1	0	0	0	0	0	51.08	1.70825	0	0	1	660	9.36632	1	4a	0	1	0	0	0	0	1	0	0	0	27.3347	1	12.4846
547	78	1	3	1	1	1	0	0	0	2.09	0.320146	0	0	1	405	8.66178	0	4a	1	1	0	0	0	0	1	0	0	1	84.6982	1	77.4045
557	56	2	2	0	0	0	0	0	0	1686	3.22686	0	0	0	320	8.32193	0	4a	1	1	0	0	1	0	0	0	0	1	4.17248	0	4.17248
564	50	1	2	0	0	0	0	0	0	54.66	1.73767	0	1	1	315	8.29921	2	4a	1	1	0	0	0	0	1	0	0	0	123.4	0	123.4
570	67	1	2	0	0	0	0	0	0	111	2.04532	0	1	1	360	8.49185	0	4b	0	1	0	0	1	0	1	0	0	0	4.23819	0	4.23819
573	71	2	3	1	1	0	0	0	0	5.86	0.767898	0	0	0	375	8.55075	1	4a	0	2	0	0	1	0	1	0	0	0	44.5832	0	44.5832
579	60	1	2	0	0	0	0	0	0	2.92	0.465383	0	0	0	540	9.07682	1	4a	1	1	0	0	1	0	1	0	0	1	20.4353	1	14.9487
592	76	1	2	0	0	0	0	0	1			0	0	0	420	8.71425	1	4a	0	1	0	0	0	0	1	0	1	0	12.1889	1	7.8193
594	83	1	3	1	1	0	0	1	1	581	2.76418	0	0	0	465	8.86109	1	4b	0	0	0	0	1	0	0	0	0	1	5.38809	1	3.97536
598	77	1	3	1	0	0	0	0	0	149	2.17319	0	1	0	300	8.22882	2	4a	0	1	0	0	1	0	0	0	0	1	0.295688	0	0.295688
600	75	1	3	1	1	0	0	0	0	2656	3.42423	0	0	0	360	8.49185	0	4b	0	1	0	0	1	0	1	0	0	1	8.1807	1	4.50103
604	53	2	2	0	0	0	0	0	1	19.67	1.2938	0	0	1	240	7.90689	0	4b	0	1	0	0	0	0	1	0	0	0	22.7351	0	22.7351
606	62	1	2	0	0	0	0	1	0	3.45	0.537819	0	0	0	555	9.11634	0	4b	0	2	0	0	1	0	0	0	1	0	6.20945	1	3.67967
609	77	1	3	1	1	0	0	1	0	2.05	0.311754	0	1	1	465	8.86109	2	4a	1	1	0	0	1	0	1	0	0	0	104.706	1	4.17248
613	64	1	3	1	0	0	0	1	1	18.68	1.27138	0	0	0	300	8.22882	1	4b	0	1	1	0	0	0	1	0	0	0	19.8768	1	10.0534
616	79	1	3	1	0	0	0	1	1	324	2.51055	0	1	1	225	7.81378	1	4a	1	1	0	0	0	1	0	0	0	1	3.02259	0	3.02259
618	73	2	3	1	0	0	0	0	0	1136	3.05538	0	0	1	180	7.49185	0	4a	1	1	0	0	1	1	1	0	0	0	10.152	0	10.152
622	25	1	2	0	0	0	0	0	0	11.55	1.06258	0	0	0	330	8.36632	1	4b	0						1	0	0	0	8.64066	1	4.99384
630	63	1	4	1	0	0	0	0	0	110	2.04139	0	1	0	180	7.49185	2	4b	0						1	0	0	0	10.3819	1	3.71253
638	54	2	3	1	0	0	0	0	0	6.65	0.822822	0	0	1	455	8.82972	2	4b	0	1	0	0	0	0	1	0	0	0	15.2115	1	13.5031
645	81	2	4	1	0	1	1	0	0	2.09	0.320146	0	1	0	150	7.22882	1	4a	0	1	0	0	0	0	1	0	0	0	52.0739	1	4.73101
646	80	1	2	0	0	0	0	0	1	23.92	1.37876	0	0	0	345	8.43045	1	4a	1	1	0	0	1	0	0	0	0	0	1.34702	0	1.34702
650	47	1	2	0	0	0	0	0	0	2.49	0.396199	0	0	1	225	7.81378	0	4a	1	1	0	0	1	1	1	0	0	0	30.6858	1	13.2731
651	59	2	2	0	0	0	0	0	0	1.86	0.269513	0	1	1	240	7.90689	0	4a	0	1	0	0	0	0	1	0	0	0	14.9487	1	12.4517
655	62	1	2	0	0	0	0	0	0	2.89	0.460898	0	0	1	360	8.49185	0	4a	1	1	0	0	1	0	1	0	0	0	118.604	1	10.7762
659	89	1	3	1	0	0	0	0	0	7.6	0.880814	0	1	0	315	8.29921	1	4a	0	1	1	0	0	0	1	0	0	1	16	1	9.23203
666	75	2	3	1	1	0	0	0	0	41.92	1.62242	0	1	1	370	8.53138	1	4b	0	1	0	0	1	0	1	0	0	1	26.6448	1	18.5298
670	81	1	3	1	0	1	1	0	0	29.85	1.47494	0	1	0	390	8.60733	1	4b	0	1	1	1	1	0	1	0	0	1	13.7659	1	4.40246
672	81	1	4	1	0	0	0	0	0	7.1	0.851258	0	1	0	240	7.90689	1	4b	0	1	0	0	1	0	1	0	0	1	28.5832	1	7.45791
675	62	2	2	0	0	0	0	0	0	2.57	0.409933	0	1	0	190	7.56986	1	4b	0	1	1	1	1	0	1	0	0	0	7.49076	1	6.20945
679	55	2	3	1	0	0	0	0	0	75.42	1.87749	0	0	1	225	7.81378	0	4a	1	1	0	0	0	0	1	0	0	1	25.5277	1	14.4887
681	72	1	2	0	0	0	0	0	0	43.73	1.64078	0	1	1	270	8.07682	0	4b	0	1	0	0	1	0	1	0	0	0	10.6119	1	4.27105
682	76	1	2	0	0	0	0	0	0	2.15	0.332438	0	1	0	225	7.81378	1	4b	0	2	0	0	1	1	0	0	0	1	0.657084	0	0.657084
705	64	2	2	0	1	0	0	0	0	2.77	0.44248	0	1	0	330	8.36632	0	4a	1	1	0	0	1	0	1	0	0	1	12.0575	1	11.9918
707	78	1	2	0	0	0	0	0	0	99.6	1.99826	0	0	1	375	8.55075	0	4b	0	1	0	0	0	0	1	0	0	0	16.6571	1	16.1314
714	69	2	2	0	0	0	0	0	0	281	2.44871	0	0	0	225	7.81378	0	4b	0	1	0	0	0	0	1	0	0	0	7.78645	1	7.35934
717	65	1	2	0	0	0	0	0	0	24.97	1.39742	0	0	0	240	7.90689	0	4b	0	2	0	0	1	0	1	0	0	1	26.5462	1	15.6057
721	63	1	1	0	0	0	0	0	0	5.15	0.711807	0	0	0	360	8.49185	1	4b	0	1	0	0	0	0	1	0	0	1	9.49487	1	8.64066
722	55	1	2	0	0	0	0	0	0	10.2	1.0086	0	0	1	390	8.60733	0	4a	1	1	0	0	0	0	1	1	0	1	35.4497	1	19.6797
724	53	1	2	0	0	0	0	0	0	8.11	0.909021	0	0	1	255	7.99435	0	4a	0	1	0	0	0	0	1	0	0	0	18.6612	1	11.5318
736	38	1	2	0	0	0	0	0	0	2.68	0.428135	0	1	0	525	9.03617	0	4b	0	1	1	0	0	0	1	0	0	1	11.499	1	5.74949
740	78	1	3	1	0	0	0	0	0	2.85	0.454845	0	0	1	240	7.90689	0	4a	0	1	0	0	0	0	1	0	0	0	8.87064	0	8.87064
741	31	1	1	0	0	0	0	0	0	49.7	1.69636	0	0	1	300	8.22882	0	4a	1	1	0	0	0	0	1	0	0	0	14.8172	1	9.79055
749	60	2	2	0	0	0	0	0	1	4.45	0.64836	0	0	0	215	7.74819	0	4b	0	1	0	0	1	0	1	0	0	0	15.3758	1	4.00821
753	70	2	3	1	0	0	0	0	0	15126	4.17972	0	0	0	180	7.49185	0	4b	0	1	0	0	0	0	1	0	0	0	18.7269	1	2.16838
759	49	1	2	0	0	0	0	0	0	2.35	0.371068	0	0	0	225	7.81378	0	4b	0	2	0	0	1	1	1	0	0	0	10.9733	1	3.25257
762	65	2	2	0	0	0	0	0	0	3387	3.52982	0	1	0	240	7.90689	2	4a	1	2	0	0	1	0	1	1	0	1	11.729	1	7.26078
771	50	1	3	1	0	0	0	0	0	139	2.14301	0	1	0	225	7.81378	0	4b	0	1	0	0	1	0	1	0	0	1	9.85626	1	2.92402
776	76	1	2	0	0	0	0	0	0	3.74	0.572872	0	0	1	390	8.60733	0	4a	0	1	0	0	0	0	1	0	0	0	3.31828	1	1.24846
787	83	1	2	0	1	0	0	0	0	40.86	1.6113	0	1	0	390	8.60733	1	4b	0	1	0	0	0	0	1	0	0	0	4.40246	0	4.40246
797	66	1	3	1	0	0	0	0	0	232	2.36549	0	0	1	225	7.81378	1	4b	0	2	0	0	1	0	1	0	0	0	4.56674	1	2.98973
805	50	1	1	0	0	0	0	0	0	106	2.02531	0	0	0	330	8.36632	0	4a	1	1	0	0	0	0	1	0	0	0	22.5708	1	9.69199
806	88	2	3	1	0	0	0	0	0	2.8	0.447158	0	1	0	330	8.36632	1	4b	0	1	0	0	1	1	1	0	0	0	15.3758	1	6.37372
817	84	1	2	0	0	0	0	0	1	75.79	1.87961	0	0	0	210	7.71425	0	4b	0	1	0	0	1	1	1	0	0	0	3.84394	0	3.84394
824	50	1	3	1	0	0	0	0	0	3.36	0.526339	0	0	1	285	8.15482	0	4a	0	1	0	0	1	0	1	0	0	0	66.6283	1	16.3285
825	28	2	2	0	0	0	0	0	0	13.83	1.14082	0	1	1	240	7.90689	1	4a	0	1	1	1	1	0	1	0	0	0	20.6982	1	10.2834
827	75	2	3	1	0	0	0	0	0	22.97	1.36116	0	1	0	240	7.90689	1	4a	1						0	0	0	1	1.77413	0	1.77413
829	62	1	2	0	0	0	0	0	0	2.98	0.474216	0	1	1	330	8.36632	0	4a	1	1	0	0	0	0	1	1	0	0	18.6612	1	7.19507
832	73	1	2	0	0	0	0	0	0	96.96	1.98659	0	0	1	270	8.07682	0	4b	0	1	0	0	0	0	0	0	0	0	6.6037	1	3.38398
835	69	1	2	0	0	0	0	0	0	159	2.2014	0	0	0	480	8.90689	1	4a	1	1	0	0	0	0	1	0	0	1	68.3696	1	43.9261
838	68	1	3	1	0	0	0	1	0	9.48	0.976808	0	0	1	270	8.07682	0	4b	0	1	0	0	1	0	0	0	0	0	5.15811	1	4.46817
847	58	1	1	0	0	0	0	0	0	3.33	0.522444	0	0	0	330	8.36632	0	4a	1	1	0	0	0	0	1	0	1	1	24.5749	1	3.02259
853	57	1	2	0	0	0	0	0	0	3.5	0.544068	0	0	1	300	8.22882	0	4a	1	1	0	0	1	0	1	1	0	0	115.778	1	10.0862
859	69	1	3	1	0	0	0	0	0	106	2.02531	0	0	0	210	7.71425	0	4a	0	1	0	0	0	1	1	0	0	0	0.788501	0	0.788501
860	43	2	2	0	0	0	0	0	0	26.78	1.42781	0	0	0	570	9.15482	0	4b	0	1	0	0	0	0	1	0	0	0	0.985626	0	0.985626
863	77	1	2	0	0	0	0	0	0	2.63	0.419956	0	0	1	390	8.60733	0	4a	1	1	0	0	0	0	1	0	0	0	0.229979	0	0.229979
871	84	2	2	0	0	0	0	0	0	4.22	0.625312	0	1	1	255	7.99435	0	4a	1	1	0	0	0	0	1	0	0	1	18.9569	1	9.13347
882	76	1	2	0	0	1	0	0	0	11.16	1.04766	0	0	0	340	8.40939	0	4a	0	1	0	0	0	0	1	0	0	0	40.4435	1	12.386
895	76	1	3	1	0	0	0	0	0	11.61	1.06483	0	0	0	225	7.81378	1	4a	0	1	0	0	0	1	1	0	0	0	16.7228	1	16.7885
897	71	1	3	1	0	0	0	0	1	20.62	1.31429	0	0	1	345	8.43045	1	4a	1	1	0	0	0	0	1	0	0	0	21.9466	1	7.62218
899	75	1	3	1	0	0	0	0	0	2.27	0.356026	0	1	0	420	8.71425	1	4b	0						1	0	0	0	114.628	1	106.086
906	54	1	2	0	0	0	0	0	0	62.1	1.79309	0	0	0	420	8.71425	0	4a	1	1	0	0	1	0	1	0	0	0	12.4517	1	11.3018
907	80	1	2	0	0	0	1	0	0	9.4	0.973128	0	1	1	300	8.22882	2	4b	0	2	0	0	1	1	1	0	0	0	4.36961	1	2.3655
909	58	2	2	0	0	0	0	0	0	4.63	0.665581	0	0	1	255	7.99435	0	4b	0	1	1	0	1	0	1	1	0	0	32.0657	1	12.0575
912	54	1	2	0	0	0	0	0	0	40.21	1.60433	0	0	1	270	8.07682	0	4a	1	1	0	0	0	1	1	1	0	1	84.8296	1	10.1848
916	90	1	3	1	0	0	1	0	1	29.55	1.47056	0	1	1	295	8.20457	1	4b	0	1	0	0	1	0	1	0	0	0	24.115	1	9.06776
918	77	1	3	1	0	0	0	1	0	3.82	0.582063	0	0	1	315	8.29921	0	4a	1	1	0	0	1	0	1	0	0	1	33.8398	1	3.5154
921	63	2	2	0	0	0	0	0	0	396	2.5977	0	0	0	390	8.60733	0	4b	0	1	0	0	1	0	1	1	0	1	4.86242	1	4.17248
927	63	2	2	0	0	0	0	0	0	2.2	0.342423	0	1	0	315	8.29921	0	4b	0	1	0	0	0	0	1	0	0	1	15.4743	1	12.7146
941	73	1	2	0	0	0	0	0	0	88.02	1.94458	0	0	0	390	8.60733	1	4b	0	1	1	0	1	1	0	0	0	1	5.0924	1	4.23819
946	77	2	3	1	0	0	0	0	0	13.51	1.13066	0	0	0	270	8.07682	0	4b	0	1	0	0	1	1	1	0	0	0	7.12936	1	5.32238
948	53	1	2	0	0	0	0	0	0	7.83	0.893762	0	0	0	285	8.15482	0	4a	1	1	0	0	0	0	1	0	0	1	44.8131	1	13.7331
963	80	1	2	0	0	0	0	0	0	391	2.59218	0	0	0	270	8.07682	0	4a	1	1	0	0	0	0	1	0	0	1	6.86653	1	6.63655
967	40	2	2	0	0	0	0	0	0	2.3	0.361728	0	1	1	315	8.29921	1	4a	1	1	0	0	1	0	1	0	0	0	15.9671	1	15.6715
972	64	1	2	0	1	0	0	0	0	10.31	1.01326	0	0	1	285	8.15482	0	4a	1	2	0	0	1	1	1	0	0	1	3.58111	1	3.0883
976	48	2	2	0	0	0	0	0	0	104	2.01703	0	0	0	195	7.60733	1	4b	0	1	0	0	1	0	1	0	0	1	6.63655	1	6.2423
977	62	1	2	0	0	0	1	0	0	16.82	1.22583	0	0	0	375	8.55075	1	4b	0	1	0	0	1	0	1	1	0	1	15.3101	1	14.2587
992	71	2	2	0	0	1	0	0	0	5.55	0.744293	0	0	1	300	8.22882	1	4b	0	1	0	0	1	1	1	0	0	1	24.2464	1	9.13347
996	98	1	4	1	0	1	0	0	0	514	2.71096	0	1	0	165	7.36632	2	4b	0						0	0	0	1	0.558522	0	0.558522
1001	61	2	2	0	1	0	0	0	0	2.29	0.359835	0	0	1	360	8.49185	1	4a	0	0	0	0	0	0	1	0	0	0	111.573	1	63.9671
1009	55	2	2	0	0	0	0	0	0	1.82	0.260071	0	0	0	300	8.22882	0	4a	0	1	0	0	0	0	1	0	0	0	85.2895	0	85.2895
1015	68	1	2	0	0	0	0	0	0	2.18	0.338456	0	1	1	315	8.29921	1	4a	1	2	0	1	0	0	1	0	0	0	99.614	0	99.614
1017	76	2	2	0	0	1	0	0	0	3225	3.50853	0	0	0	270	8.07682	0	4a	1	1	0	0	0	1	1	0	0	0	8.64066	1	3.67967
1019	64	1	2	0	0	0	0	0	0	12.55	1.09864	0	0	0	480	8.90689	0	4a	1	1	0	0	1	0	1	1	0	0	29.5359	1	10.0205
1023	52	1	2	0	0	0	0	0	0	6.68	0.824776	0	0	0	330	8.36632	0	4b	0	1	0	0	1	1	1	0	0	1	11.3018	1	3.67967
1025	65	2	2	0	0	0	0	0	0	71.48	1.85418	0	0	0	640	9.32193	0	4b	0	1	1	0	0	0	1	0	0	0	32.8214	1	8.31211
1036	65	1	2	0	0	0	0	0	0	41.36	1.61658	0	0	0	270	8.07682	1	4a	0	1	0	0	0	0	1	0	0	0	43.1047	0	43.1047
1045	36	2	2	0	0	0	0	0	0	2.47	0.392697	0	1	0	255	7.99435	2	4a	1	1	0	0	1	0	1	1	0	1	8.54209	1	4.17248
1046	37	2	2	0	0	0	0	0	0	40.25	1.60477	0	0	0	405	8.66178	0	4b	0	1	0	0	0	1	1	0	0	0	1.577	1	1.64271
1052	61	1	2	0	1	0	0	0	0	1.84	0.264818	0	0	0	330	8.36632	1	4b	0	1	0	0	0	0	1	0	0	1	42.6776	1	16.0329
1057	72	2	2	0	0	0	0	0	0	28.33	1.45225	0	0	0	210	7.71425	0	4b	0	1	0	0	0	0	1	0	0	0	51.4825	1	23.4251
1060	58	1	3	1	0	0	0	0	0	29.72	1.47305	0	0	0	450	8.81378	1	4b	0	1	1	0	1	0	1	0	0	1	19.8439	1	3.5154
1072	52	1	2	0	0	0	0	0	0	18.38	1.26435	0	1	0	300	8.22882	1	4a	1	1	0	0	0	0	1	0	0	1	18.037	1	10.2177
1075	86	1	3	1	0	0	0	0	0	59.53	1.77474	0	1	0	285	8.15482	0	4b	0	2	0	0	1	1	1	0	0	0	7.06366	1	3.61396
1086	88	1	3	1	1	0	0	0	1	235	2.37107	0	1	0	210	7.71425	1	4a	1	1	0	0	0	0	1	0	0	1	23.9836	1	10.152
1100	51	1	2	0	0	0	0	0	0	27.26	1.43553	0	0	0	570	9.15482	1	4b	0	1	0	0	1	1	1	1	0	1	13.6016	1	9.95483
1113	49	1	3	1	0	0	0	0	0	1.86	0.269513	0	0	1	440	8.78136	0	4a	0	1	0	0	0	0	1	1	0	1	79.9343	1	11.1047
1123	76	2	3	1	0	0	0	0	0	72.03	1.85751	0	0	0	600	9.22882	1	4b	0	1	0	0	1	0	1	0	0	1	24.9692	1	4.59959
1124	71	1	2	0	1	0	0	0	0	8.96	0.952308	0	0	1	510	8.99435	1	4b	0	1	0	0	0	0	1	0	0	0	4.23819	1	2.43121
1126	82	1	3	1	0	0	0	0	0	2.14	0.330414	0	0	0	390	8.60733	1	4b	0	1	0	0	0	0	1	0	0	1	7.3922	1	7.29363
1134	54	2	3	1	0	0	0	0	0	43.19	1.63538	0	0	0	525	9.03617	2	4b	0						0	0	0	1	0.952772	0	0.952772
1139	82	2	2	0	0	0	0	0	0	1.45	0.161368	0	0	1	300	8.22882	1	4b	0						1	0	0	0	5.0924	1	4.79671
1143	58	2	2	0	0	0	0	0	0	6.48	0.811575	0	1	0	450	8.81378	0	4a	0	1	0	0	1	0	1	1	0	0	44.9774	1	23.4908
1144	80	1	3	1	0	1	0	0	0	11.36	1.05538	0	1	0	420	8.71425	2	4a	1	2	0	0	1	0	1	0	0	0	2.92402	0	2.92402
1145	55	2	2	0	0	0	0	0	0	70.28	1.84683	0	1	0	320	8.32193	0	4b	0	1	0	0	1	0	1	1	0	1	13.1088	1	3.90965
1155	53	1	2	0	0	0	0	0	0	2.61	0.416641	0	0	0	330	8.36632	1	4b	0	2			1		1	0	1	1	5.02669	1	1.44559
1156	40	1	1	0	0	0	0	0	0	3.58	0.553883	0	0	0	300	8.22882	0	4a	0	1	0	0	1	0	1	0	0	0	18.6612	1	7.55647
1163	56	1	2	0	0	0	0	0	0	2.37	0.374748	0	0	0	270	8.07682	0	4a	1	1	0	0	0	0	1	1	0	0	14.0287	1	4.59959
1166	65	1	2	0	0	0	0	0	0	3.1	0.491362	0	0	0	360	8.49185	0	4a	1	1	0	0	0	0	1	0	0	0	50.1027	1	12.6489
1170	61	1	2	0	0	0	0	0	0	3	0.477121	0	0	1	435	8.76487	1	4b	0	2	0	0	1	0	1	1	1	1	15.6057	1	4.82957
1175	75	1	3	1	1	0	0	0	0	208	2.31806	0	0	0	285	8.15482	2	4b	0						0	0	0	1	0.591376	0	0.591376
1188	49	2	1	0	0	0	0	0	0	2.4	0.380211	0	0	0	480	8.90689	0	4a	1	1	0	0	0	0	1	0	0	0	99.9425	0	99.9425
1197	82	1	3	1	0	0	0	0	1	113	2.05308	0	0	1	270	8.07682	0	4b	0	1	0	0	0	0	1	0	0	1	7.22793	1	6.50513
1199	78	1	3	1	1	0	0	0	0	264	2.4216	0	0	1	225	7.81378	0	4b	0						1	0	0	1	11.3676	1	9.52772
1201	39	1	2	0	0	0	0	0	0	8.35	0.921686	0	0	0	195	7.60733	0	4b	0	1	1	0	1	0	1	0	0	0	5.84805	1	4.07392
1204	61	1	2	0	0	0	0	0	0	4.38	0.641474	0	1	1	345	8.43045	0	4a	0	1	0	0	0	0	1	0	0	1	28.1561	1	1.34702
1207	67	2	3	1	1	1	0	0	0	20.04	1.3019	0	0	1	240	7.90689	1	4b	0	1	0	0	0	0	1	0	0	0	25.9548	1	1.18275
1215	82	1	3	1	0	0	0	0	1	3.71	0.569374	0	0	0	490	8.93664	0	4a	0	1	1	0	0	0	1	0	0	0	48.6899	1	20.2382
1216	75	1	3	1	0	0	0	0	0	4.1	0.612784	0	0	0	285	8.15482	2	4b	0	2	0	1	1	0	1	0	0	1	7.12936	1	6.53799
1227	83	1	3	1	0	0	0	0	0	11.91	1.07591	0	1	0	375	8.55075	1	4a	0	1	0	0	0	0	1	0	0	0	17.7741	0	17.7741
1231	77	1	3	1	0	0	0	0	1	2.04	0.30963	0	0	0	960	9.90689	2	4b	0	1	0	0	0	0	1	0	0	1	8.77207	1	2.89117
1232	68	2	3	1	0	0	0	0	0	1.83	0.262451	0	0	0	615	9.26444	2	4b	0	1	0	0	0	0	1	1	0	0	19.4825	1	3.58111
1243	61	1	2	0	0	0	0	0	0	154	2.18752	0	0	0	285	8.15482	0	4b	0						1	1	0	1	11.4004	1	9.29774
1246	77	1	3	1	0	1	1	0	0	2.89	0.460898	0	0	0	270	8.07682	0	4a	0	1	0	0	1	0	1	1	0	0	23.9179	1	3.48255
1249	65	2	2	0	0	0	0	0	0	3.11	0.49276	0	0	1	240	7.90689	0	4a	1	1	0	0	0	0	1	0	0	0	25.8563	1	4.23819
1252	62	2	2	0	0	0	0	0	0	14.71	1.16761	0	1	0	255	7.99435	1	4a	1	1	0	0	0	0	1	0	0	0	6.47228	1	0.722793
1254	61	1	2	0	1	0	0	0	0	50.05	1.6994	0	0	0	480	8.90689	0	4b	0	1	0	0	0	0	1	0	0	0	17.8398	1	12.0903
1264	74	1	3	1	0	0	0	0	0	22.75	1.35698	0	0	0	390	8.60733	1	4b	0	1	1	0	0	0	1	1	0	0	13.7002	1	4.36961
1277	70	1	3	1	1	0	0	0	0	6564	3.81717	0	0	0	375	8.55075	2	4b	0	1	0	0	1	0	1	0	0	0	15.9343	1	8.11499
1278	72	2	3	1	1	0	0	0	0	369	2.56703	0	1	0	225	7.81378	0	4b	0	1	1	0	1	0	1	0	0	0	14.1602	1	10.5133
1293	77	2	2	0	0	0	0	0	0	2.68	0.428135	0	0	0	135	7.07682	0	4b	0						1	0	0	0	19.0554	1	18.8583
1305	83	1	2	0	0	0	0	0	1	38.92	1.59017	0	1	0	450	8.81378	2	4b	0	1	0	0	0	0	1	0	0	1	21.4538	1	6.01232
1317	55	1	2	0	0	0	0	0	0	1.84	0.264818	0	0	0	460	8.84549	0	4b	0	2	0	0	1	1	1	0	0	1	10.7105	1	6.37372
1325	61	2	2	0	0	0	0	0	1	2.47	0.392697	0	1	0	345	8.43045	0	4a	0	1	0	0	0	0	1	0	0	0	104.049	1	6.07803
1332	74	1	3	1	0	0	0	0	0	3.42	0.534026	0	0	0	435	8.76487	0	4a	0	1	0	0	1	0	1	0	0	0	9.36345	0	9.36345
1335	44	2	2	0	0	0	0	0	0	17.77	1.24969	0	0	0	450	8.81378	1	4a	1	1	0	0	1	0	1	0	0	0	99.6797	1	3.02259
1342	42	2	3	1	0	0	0	0	0	14.99	1.1758	0	0	0	510	8.99435	1	4a	0	1	0	0	0	0	1	0	0	0	103.819	1	33.9384
1352	72	2	2	0	0	1	0	0	1	6.01	0.778874	0	0	0	390	8.60733	0	4a	1	1	0	0	1	0	1	0	0	1	37.6509	1	10.2177
1355	64	1	3	1	1	0	0	0	0	7.05	0.848189	0	1	0	240	7.90689	2	4a	1	1	0	0	0	0	1	0	0	0	1.18275	1	23.5893
1356	42	1	4	1	0	0	0	0	1	3.04	0.482874	0	1	0	585	9.19229	2	4a	1	2	0	0	1	0	1	1	0	1	8.83778	1	1.70842
1364	60	2	2	0	1	0	0	1	0	26.15	1.41747	0	1	0	240	7.90689	0	4a	0	1	0	0	0	0	1	0	0	0	37.3881	1	5.32238
1371	78	2	2	0	1	0	1	0	0	2.36	0.372912	0	0	1	270	8.07682	0	4b	0	2	0	0	1	0	1	0	0	0	8.41068	1	4.40246
1372	72	2	2	0	0	0	0	0	0	100	2	0	1	0	420	8.71425	2	4a	0	1	0	0	0	0	1	1	0	1	36.5996	1	1.37988
1375	54	2	2	0	0	0	0	0	0	30.71	1.48728	0	0	0	470	8.87652	0	4a	0	1	0	0	0	0	1	0	0	1	11.0062	1	3.154
1377	64	2	2	0	1	0	0	0	0	68.51	1.83575	0	0	0	280	8.12928	0	4a	0	1	0	0	1	0	1	0	0	1	17.4127	1	11.499
1385	45	2	2	0	0	0	0	0	0	8.11	0.909021	0	0	1	630	9.29921	1	4a	1	1	0	0	0	0	1	0	1	0	99.7782	1	3.64682
1389	67	1	3	1	1	0	0	0	0	243	2.38561	0	0	0	270	8.07682	0	4a	1	1	0	0	1	0	1	0	0	1	18.924	1	8.87064
1391	79	1	2	0	0	0	0	1	0	1.65	0.217484	0	0	0	240	7.90689	0	4a	0	1	0	0	0	0	1	0	0	0	101.881	1	23.6879
1392	74	1	2	0	1	0	0	0	0	25.75	1.41078	0	1	0	225	7.81378	0	4b	0	1	0	0	0	0	1	0	0	0	10.3491	1	6.43943
1402	52	1	2	0	0	0	0	0	0	3.98	0.599883	0	0	0	630	9.29921	2	4a	1	1	0	0	0	0	1	0	1	1	13.1088	1	4.86242
1404	75	1	2	0	0	0	0	0	0	34.8	1.54158	0	0	0	345	8.43045	1	4a	1	1	0	0	0	0	1	0	0	0	13.8316	1	3.21971
1411	65	2	2	0	0	0	0	1	0	298	2.47422	0	1	0	285	8.15482	2	4b	0	1	1	1	0	0	1	0	0	1	10.3162	1	4.10678
1414	47	1	3	1	0	0	0	0	0	21.5	1.33244	0	1	1	420	8.71425	2	4a	1	1	0	0	0	1	1	1	0	1	31.8686	1	5.0924
1415	58	2	2	0	0	0	0	0	0	379	2.57864	1	0	1	360	8.49185	0	4a	1	1	0	0	0	0	1	0	0	1	26.6119	1	12.2875
1416	83	2	3	1	1	0	1	0	1	6.72	0.827369	0	1	0	345	8.43045	1	4b	0	1	0	0	0	0	0	0	0	1	15.6715	1	3.71253
1419	78	2	2	0	0	0	0	0	0	132	2.12057	0	0	0	360	8.49185	1	4b	0	1	0	0	0	0	1	0	0	1	10.4805	1	6.83368
1422	71	2	2	0	0	1	0	0	0	23.41	1.3694	0	0	0	375	8.55075	2	4a	1	1			0		1	0	0	0	29.076	1	18.8255
1426	55	1	2	0	0	0	0	0	0	168	2.22531	0	1	0	255	7.99435	1	4a	1	1	0	0	0	0	1	0	0	1	14.7844	1	0.919918
1432	55	2	2	0	0	0	0	0	0	33.39	1.52362	0	1	0	180	7.49185	0	4b	0	1	1	0	0	0	1	0	0	0	1.1499	0	1.1499
1441	77	1	2	0	0	0	0	0	0	2.52	0.401401	0	0	0	270	8.07682	0	4a	0	1	0	0	0	0	1	0	0	0	75.6632	0	75.6632
1445	48	1	2	0	0	0	0	0	0	106	2.02531	0	0	0	345	8.43045	0	4a	1	1	0	0	1	0	1	1	0	1	17.0513	1	0.887064
1448	50	1	2	0	0	0	0	0	0	7.41	0.869818	0	0	0	285	8.15482	0	4a	0	1	1	0	0	0	1	1	0	0	25.9877	1	12.7146
1451	66	1	2	0	0	0	0	0	0	52.42	1.7195	0	0	0	390	8.60733	0	4b	0	1	0	0	1	0	1	0	0	0	8.64066	1	0.952772
1454	65	1	2	0	0	0	0	0	0	1398	3.14551	0	0	0	345	8.43045	0	4b	0	1	0	0	0	0	1	0	0	0	3.18686	0	3.18686
1456	78	1	2	0	0	0	0	0	0	11.19	1.04883	0	0	1	270	8.07682	2	4b	0	1	0	0	1	0	1	0	0	0	6.53799	1	0.919918
1457	89	2	3	1	0	0	0	0	0	54.44	1.73592	0	1	1	285	8.15482	0	4a	1	1	0	0	0	0	1	0	0	0	1.97125	0	1.97125
1461	60	2	1	0	0	0	0	0	0	8.61	0.935003	0	0	0	315	8.29921	0	4a	1	1	0	0	0	0	1	0	0	1	37.4538	1	17.0185
1462	80	1	3	1	0	0	0	0	0	3.6	0.556303	0	0	0	580	9.17991	1	4a	1	1	0	0	0	0	1	0	0	0	41.1992	1	12.4189
1465	77	1	3	1	0	0	0	0	0	165	2.21748	0	0	1	360	8.49185	2	4b	0	1	0	0	1	0	1	0	0	1	0.755647	0	0.755647
1469	83	2	3	1	0	0	0	0	0	5.69	0.755112	0	0	0	330	8.36632	2	4a	1	1	0	0	0	0	1	0	0	0	1.01848	0	1.01848
1474	75	2	2	0	1	1	0	0	0	410	2.61278	0	1	0	200	7.64386	0	4a	1	1	0	0	0	0	1	0	0	0	28.2546	1	6.89938
1480	54	2	2	0	0	0	0	0	0	9	0.954243	0	1	0	270	8.07682	0	4a	0	1	0	0	0	0	1	0	0	0	12.9774	1	10.1191
1484	62	1	3	1	0	0	0	0	0	6.25	0.79588	0	0	0	210	7.71425	0	4b	0						1	0	0	0	6.20945	1	4.46817
1488	31	2	2	0	0	0	0	0	0	853	2.93095	0	1	0	255	7.99435	2	4b	0	1	0	0	0	0	1	1	0	1	7.09651	1	1.9384
1494	42	2	2	0	0	0	0	0	0	419	2.62221	0	0	0	120	6.90689	0	4b	0	1	0	0	1	0	1	0	0	0	18.8912	1	3.05544
1495	69	1	2	0	0	0	0	0	1	2.15	0.332438	0	1	0	235	7.87652	1	4a	0	1	0	0	0	0	1	0	0	0	27.8604	1	3.28542
1502	51	1	2	0	0	0	0	0	0	5.22	0.717671	0	0	1	225	7.81378	0	4b	0	1	0	0	1	0	1	0	0	1	1.1499	1	0.919918
1513	59	1	3	1	0	0	0	0	1	41.88	1.62201	0	0	0	60	5.90689	2	4b	0						1	1	1	0	1.11704	0	1.11704
1521	38	2	1	0	0	0	0	0	0	1.87	0.271842	0	1	0	195	7.60733	0	4a	0	1	0	0	0	0	1	0	0	0	21.6181	1	1.01848
1522	75	1	2	0	0	0	0	0	0	7.37	0.867467	0	1	0	240	7.90689	1	4a	0	1	0	0	0	0	1	0	0	1	84.1725	1	23.885
1523	53	2	2	0	0	0	0	0	0	2.9	0.462398	0	0	0	330	8.36632	0	4a	1	2	0	0	0	0	1	0	0	0	91.2033	0	91.2033
1529	76	2	2	0	1	1	0	0	0	8.15	0.911158	0	0	0	540	9.07682	0	4a	1	1	0	0	1	0	1	0	0	0	75.4661	0	75.4661
1530	40	1	1	0	0	0	0	0	0	8.48	0.928396	0	0	0	495	8.95128	0	4a	1	1	0	0	1	0	1	0	0	1	17.8398	1	12.1561
1533	75	2	3	1	1	1	1	0	1	75.22	1.87633	0	1	1	300	8.22882	2	4a	1	1	0	0	0	0	1	0	0	1	1.64271	0	1.64271
1534	48	1	2	0	0	0	0	0	0	8.89	0.948902	0	0	0	675	9.39874	2	4b	0						1	0	0	1	8.08214	1	3.44969
1540	43	2	3	1	0	0	0	0	0	26.7	1.42651	0	0	0	150	7.22882	1	4a	1	1	0	0	0	0	1	1	0	0	56.3121	1	8.01643
1541	64	2	4	1	1	0	0	0	0	3.57	0.552668	0	0	0	285	8.15482	1	4b	0	2	0	0	1	0	1	0	0	1	0.229979	0	0.229979
1546	76	1	3	1	1	0	0	0	0	7.4	0.869232	0	0	0	285	8.15482	0	4a	0	1	0	0	0	0	0	0	0	0	13.6345	0	13.6345
1547	83	1	3	1	0	0	0	0	0	2.48	0.394452	0	0	0	135	7.07682	0	4a	1	1	0	0	1	0	0	0	1	1	6.17659	1	2.75975
1548	69	2	2	0	0	0	0	0	0	2.31	0.363612	0	0	0	420	8.71425	0	4b	0	1	0	0	0	0	0	0	0	0	0.755647	0	0.755647
1549	52	1	2	0	0	0	0	0	0	320	2.50515	0	0	0	300	8.22882	0	4b	0	1	0	0	1	1	1	0	0	1	37.3552	1	6.70226
1551	54	2	3	1	0	0	0	0	1	2.5	0.39794	0	1	0	270	8.07682	0	4a	1	1	1	0	0	0	1	0	0	1	44.8789	1	22.0452
1552	59	2	3	1	0	0	0	0	1	2.11	0.324282	0	0	0	705	9.46148	2	4a	0	1	1	0	0	0	1	0	0	0	13.3388	1	5.15811
1556	56	1	2	0	0	0	0	0	1	2.38	0.376577	0	0	0	360	8.49185	2	4a	0	1	1	0	1	0	1	0	1	1	26.6448	1	21.3224
1561	91	1	3	1	1	1	0	0	0	680	2.83251	0	0	1	300	8.22882	0	4b	0	1	0	0	1	0	1	0	0	1	9.59343	0	9.59343
1566	78	1	2	0	0	0	0	0	0	3.91	0.592177	0	0	0	405	8.66178	0	4a	0	2	0	0	0	0	1	1	1	0	32.0657	1	3.154
1571	85	1	3	1	1	0	0	0	1	75.74	1.87933	0	1	0	585	9.19229	0	4b	0						1	1	0	0	25.1992	1	20.3039
1573	59	2	2	0	1	0	0	1	0	3.37	0.52763	0	0	1	315	8.29921	2	4b	0						0	0	1	1	3.154	0	3.154
1574	76	2	3	1	1	0	0	0	0	2.33	0.367356	0	0	0	315	8.29921	0	4b	0	1	0	0	0	0	1	0	0	0	70.2752	1	10.5133
1575	55	1	2	0	1	0	0	0	1	60.41	1.78111	0	0	0	360	8.49185	0	4a	1	1	0	0	1	0	1	0	0	0	18.1355	1	7.0308
1578	51	2	2	0	0	0	0	0	1			0	1	0	255	7.99435	0	4b	0						1	0	0	1	14.9815	1	3.97536
1579	63	2	3	1	1	0	0	1	0	12.36	1.09202	0	0	0	330	8.36632	0	4b	0	1	0	0	1	0	1	0	0	1	0.689938	1	0.919918
1580	82	1	3	1	1	0	0	0	0	363	2.55991	0	0	0	300	8.22882	0	4b	0	1	0	0	1	1	1	0	0	1	6.47228	1	0.525667
1581	71	1	2	0	0	0	0	0	0	208	2.31806	0	1	0	285	8.15482	0	4a	1	1	0	0	0	0	0	0	0	0	3.21971	0	3.21971
1582	41	2	3	1	0	0	0	0	1	86.11	1.93505	0	0	0	165	7.36632	2	4b	0						1	0	0	1	2.92402	0	2.92402
1589	81	1	3	1	0	0	0	1	0	15.98	1.20358	0	0	0	225	7.81378	1	4b	0	1	0	0	0	0	1	0	0	0	67.6797	0	67.6797
1601	77	1	2	0	0	0	0	0	0	24.2	1.38382	0	1	1	195	7.60733	0	4b	0	1	0	0	1	0	1	1	0	0	21.6181	1	9.98768
1602	83	1	3	1	0	0	0	0	0	12.04	1.08063	0	1	0	210	7.71425	0	4a	1	1	0	0	0	0	1	0	0	0	26.8419	1	14.3244
1604	51	2	2	0	0	0	0	0	0	22.34	1.34908	0	0	0	285	8.15482	0	4b	0	1	0	0	0	0	1	0	0	0	46.3244	1	15.8686
1608	92	1	3	1	0	1	0	0	0	3.56	0.55145	0	0	0	140	7.12928	0	4b	0						1	0	0	1	2.33265	0	2.33265
1610	52	1	1	0	0	0	0	0	0	21.07	1.32366	0	1	0	465	8.86109	0	4a	1	1			1		1	0	0	0	95.5729	0	95.5729
1615	50	1	2	0	0	0	0	0	0	73.76	1.86782	0	0	0	420	8.71425	0	4b	0	1	0	0	0	0	1	0	0	1	19.8768	1	3.02259
1623	72	1	2	0	0	0	1	0	1	2.31	0.363612	0	0	0	360	8.49185	0	4b	0	1	0	0	1	0	1	0	0	0	22.0123	1	5.8152
1624	82	1	2	0	0	0	1	1	0	4.39	0.642465	0	0	0	270	8.07682	1	4b	0	1	0	0	0	0	1	0	0	1	55.0308	1	11.729
1630	32	2	1	0	0	0	0	0	0	2.23	0.348305	0	0	0	285	8.15482	1	4a	0	1	0	0	0	0	1	1	1	1	69.3224	1	8.31211
1631	73	2	3	1	1	0	1	0	1	2.43	0.385606	0	1	0	210	7.71425	1	4a	0	1	0	0	1	0	1	0	0	0	21.4538	1	2.52977
1639	90	1	3	1	0	0	0	1	1	13.8	1.13988	0	0	0	420	8.71425	1	4b	0	1	0	0	1	0	0	0	0	1	6.14374	1	1.41273
1641	69	2	3	1	0	0	0	0	0	7107	3.85169	0	1	0	180	7.49185	0	4b	0	1	0	0	1	0	1	0	0	0	3.77823	1	1.70842
1646	84	1	3	1	1	0	0	0	0	303	2.48144	0	0	0	225	7.81378	1	4a	1	1	0	0	1	0	0	0	0	0	1.18275	0	1.18275
1649	71	2	2	0	0	0	0	0	0	4.17	0.620136	0	0	0	240	7.90689	0	4a	0	1	0	0	0	0	1	1	0	1	31.8357	1	15.6057
1654	84	1	3	1	0	0	0	0	0	3.28	0.515874	0	1	0	360	8.49185	0	4b	0	1	0	0	0	0	1	0	0	1	18.0698	1	4.56674
1655	47	2	2	0	0	0	0	0	0	19.62	1.2927	0	1	1	390	8.60733	0	4a	0	1	0	0	0	0	1	0	0	0	95.77	1	8.47639
1660	84	1	3	1	0	1	0	0	0	7.89	0.897077	0	1	0	300	8.22882	0	4b	0	1	0	0	0	0	1	0	0	0	38.2423	1	8.08214
1676	67	1	3	1	1	0	0	0	0			0	0	1	210	7.71425	2	4a	1	1	0	0	0	0	1	0	0	0	15.3101	1	14.9815
1679	66	1	2	0	0	0	0	0	1	18.14	1.25864	0	0	0	395	8.62571	1	4a	0	1	0	0	0	0	1	0	1	0	91.1047	1	8.08214
1680	54	2	3	1	0	0	0	0	0	119	2.07555	0	1	0	180	7.49185	2	4b	0						1	0	0	1	4.82957	1	4.59959
1684	32	1	2	0	0	0	0	0	1	2664	3.42553	0	0	0	330	8.36632	2	4a	0	1	0	1	1	0	1	0	1	1	8.83778	1	3.38398
1692	72	1	2	0	0	0	0	0	0	134	2.1271	0	0	1	270	8.07682	0	4b	0	1	0	0	1	0	0	0	0	0	0.755647	0	0.755647
1695	68	2	2	0	0	0	0	0	0	2.53	0.403121	0	1	1	300	8.22882	0	4a	1	1	0	0	0	0	1	1	0	0	95.4086	1	2.82546
1706	60	1	3	1	0	0	0	0	0	2.58	0.41162	0	0	1	540	9.07682	2	4b	0	1	0	0	1	0	1	0	0	0	13.2731	1	3.67967
1725	67	1	2	0	1	0	0	0	0	114	2.0569	0	0	0	270	8.07682	0	4a	1	1	0	0	0	0	1	0	0	0	65.4784	1	10.0534
1731	75	1	2	0	0	0	0	0	0	3.86	0.586587	0	1	0	190	7.56986	0	4a	0	1	0	0	0	0	1	0	0	0	93.0431	1	3.58111
1732	18	1	3	1	1	0	0	0	0	23	1.36173	0	1	0	495	8.95128	2	4b	0	1	0	0	0	0	1	0	0	1	28.8789	1	15.5729
1733	87	1	3	1	0	0	0	0	0	245	2.38917	0	1	0	330	8.36632	2	4a	1	1	0	0	0	0	1	0	0	1	29.2402	1	16.1971
1735	63	1	2	0	1	0	0	0	0	10.07	1.00303	0	0	0	360	8.49185	0	4b	0	1	0	0	0	0	1	0	0	1	33.577	1	0.788501
1739	57	2	2	0	0	0	0	0	0	3.69	0.567026	0	0	0	285	8.15482	0	4a	0	1	0	0	0	0	1	1	0	1	34.7926	1	7.62218
1743	86	1	2	0	0	0	0	0	1	1253	3.09795	0	0	0	180	7.49185	1	4a	1	1	0	0	0	0	1	0	0	1	27.1704	1	26.7762
1745	72	1	3	1	0	0	0	1	0	11.88	1.07482	0	1	0	240	7.90689	0	4b	0	1	0	0	1	0	1	0	0	1	6.01232	1	3.94251
1751	51	1	2	0	0	0	0	0	0	247	2.3927	0	0	0	315	8.29921	1	4a	1	1	0	0	1	0	1	0	0	0	11.9918	1	1.1499
1753	45	1	2	0	0	0	0	0	0	0.44	-0.356547	0	0	0	585	9.19229	1	4b	0	1	0	0	0	0	1	0	1	0	35.2197	1	1.41273
1757	40	2	3	1	0	0	0	0	0	9.73	0.988113	0	0	0	330	8.36632	0	4b	0	1	0	0	1	0	1	0	0	1	1.577	0	1.577
1760	75	2	3	1	1	0	0	0	0	173	2.23805	0	1	0	150	7.22882	0	4b	0						1	0	0	0	0.164271	0	0.164271
1774	57	1	2	0	1	0	0	0	0	64.79	1.81151	0	0	1	540	9.07682	2	4b	0	1	0	0	0	0	1	0	1	1	8.67351	1	2.43121
1781	68	1	2	0	1	0	0	0	0	7.03	0.846955	0	1	0	330	8.36632	0	4a	0	1	0	0	1	0	1	0	0	0	90.9405	0	90.9405
1783	82	1	2	0	1	0	0	0	0	7.25	0.860338	0	0	1	510	8.99435	0	4b	0	2	0	0	1	0	1	0	0	1	5.94661	1	5.61807
1789	81	2	3	1	1	0	0	0	0	43.65	1.63998	0	0	1	330	8.36632	2	4b	0	1	0	0	1	0	1	0	0	1	20.3039	1	0.821355
1794	50	2	2	0	0	0	0	0	0	103	2.01284	0	0	0	450	8.81378	2	4b	0						1	0	0	1	16.6242	1	8.6078
1795	61	1	2	0	0	0	0	0	0	472	2.67394	0	0	0	195	7.60733	0	4a	1	1	0	0	1	0	1	0	0	1	30.5216	1	1.11704
1797	52	1	2	0	1	0	0	0	0	33.5	1.52504	0	0	0	180	7.49185	0	4b	0	1	0	0	0	0	1	1	0	0	35.3183	1	6.20945
1800	52	1	2	0	1	0	0	0	0	8.12	0.909556	0	0	0	330	8.36632	0	4a	1	1	0	0	0	0	1	0	0	1	25.9877	1	23.9836
1816	68	2	3	1	0	0	0	0	0	8.79	0.943989	0	1	0	300	8.22882	0	4b	0	1	0	0	0	0	1	1	0	1	39.3593	1	11.2033
1819	54	2	3	1	0	0	0	0	0	2.56	0.40824	0	0	0	180	7.49185	0	4b	0						1	0	0	1	13.0431	1	2.98973
1820	73	1	2	0	0	0	0	0	1	732	2.86451	0	0	0	240	7.90689	0	4a	1	1	0	0	0	0	1	0	0	1	6.2423	1	3.0883
1827	39	2	3	1	0	0	0	0	1			0	0	0	360	8.49185	0	4b	0						1	0	1	1	11.2033	1	8.9692
1832	52	1	2	0	0	0	0	0	1	4265	3.62992	0	0	0	270	8.07682	0	4a	1	1	0	0	0	0	1	1	0	0	6.07803	0	6.07803
1836	74	1	2	0	0	0	0	0	0	8.5	0.929419	0	0	0	270	8.07682	0	4a	1	1	0	0	1	0	1	0	0	0	8.11499	0	8.11499
1839	63	1	2	0	0	0	0	0	0	23.9	1.3784	0	1	1	240	7.90689	0	4a	0						1	0	0	0	14.2259	0	14.2259
1845	63	2	3	1	0	0	0	0	0	2.3	0.361728	0	1	0	375	8.55075	0	4b	0	1	0	0	1	0	1	0	0	0	6.50513	1	4.00821
1846	66	2	2	0	0	0	0	0	0	2.15	0.332438	0	0	0	345	8.43045	1	4a	0	1	0	0	0	0	1	0	0	0	56.1478	0	56.1478
1847	85	1	3	1	0	0	1	0	1	207	2.31597	0	0	0	300	8.22882	0	4a	0	1	0	0	0	0	1	0	0	0	29.0103	0	29.0103
1862	75	1	2	0	0	0	0	0	0	6.94	0.841359	0	0	0	360	8.49185	0	4a	0	1	0	0	1	0	1	0	0	1	25.1335	1	6.17659
1866	56	1	2	0	0	0	0	0	0	221	2.34439	0	0	0	390	8.60733	1	4a	1	1	0	0	1	0	1	0	0	1	22.308	1	8.93634
1868	62	1	3	1	1	0	0	0	1	174	2.24055	0	0	1	180	7.49185	1	4a	1	1	0	0	1	0	1	0	0	1	35.4825	1	7.78645
1870	50	1	1	0	0	0	0	0	0	331	2.51983	0	0	0	360	8.49185	0	4a	1	1	0	0	1	0	1	0	0	0	14.0945	1	7.78645
1872	50	2	2	0	0	0	0	0	0	29.16	1.46479	0	0	1	425	8.73132	1	4a	1	2	1	0	0	0	1	0	1	0	0.985626	0	0.985626
1873	53	1	2	0	0	0	0	0	0	14.83	1.17114	0	0	0	270	8.07682	0	4a	0	1	0	0	0	0	1	1	0	0	87.1294	1	9.00205
1876	80	2	3	1	1	0	0	0	0	407	2.60959	0	1	0	270	8.07682	1	4b	0	1	0	0	0	0	0	0	0	1	0.722793	0	0.722793
1882	74	1	4	1	1	0	0	0	0	5.73	0.758155	0	0	0	215	7.74819	2	4b	0	2	0	1	1	1	0	0	0	0	0.558522	0	0.558522
1908	66	2	2	0	0	0	0	0	0	2301	3.36192	0	0	0	270	8.07682	0	4a	1	1	0	0	0	0	1	1	0	0	40.2136	1	14.9487
1917	73	1	3	1	0	1	0	0	0	12.09	1.08243	0	0	0	320	8.32193	0	4a	0	1	0	0	0	0	1	0	0	0	89.7248	1	12.6817
1923	77	1	3	1	0	0	0	0	0	40.55	1.60799	0	0	1	375	8.55075	1	4a	1	1	0	0	0	0	1	0	0	1	21.2238	1	13.6016
1934	77	1	3	1	0	0	0	1	0	3591	3.55522	0	1	0	300	8.22882	0	4a	1	1	0	0	1	0	0	0	0	0	1.74127	0	1.74127
1938	79	1	3	1	1	0	0	0	0	594	2.77379	0	0	0	480	8.90689	0	4b	0	1	0	0	0	0	1	0	0	1	4.86242	1	4.43532
1941	68	2	2	0	0	0	0	0	0			0	1	0	255	7.99435	0	4b	0	2	0	0	0	0	1	0	0	0	5.94661	0	5.94661
1949	53	1	3	1	0	0	0	0	0	40	1.60206	0	0	0	210	7.71425	0	4a	0						1	1	0	0	75.4004	1	14.0287
1950	74	1	3	1	1	0	0	0	1	3.35	0.525045	0	0	1	280	8.12928	0	4b	0	1	0	0	0	0	1	0	0	1	23.0308	1	13.9959
1951	84	1	3	1	0	1	1	0	0	3.35	0.525045	0	0	1	150	7.22882	0	4a	0	1	0	0	1	0	1	0	0	0	38.2094	1	8.11499
1955	83	1	3	1	0	0	0	0	0	175	2.24304	0	0	0	195	7.60733	0	4b	0						1	0	0	0	16.7885	1	11.4333
1958	83	1	3	1	1	0	0	0	0	6.12	0.786751	0	0	0	330	8.36632	0	4b	0	1	0	0	0	0	1	1	0	0	8.77207	1	6.6694
1964	71	2	3	1	0	0	0	0	0	130	2.11394	0	0	0	465	8.86109	2	4b	0	1	0	0	0	0	1	1	0	0	19.7125	1	10.6119
1965	57	1	2	0	0	0	0	0	0	2.34	0.369216	0	0	0	360	8.49185	0	4a	0						0	0	1	0	23.5565	0	23.5565
1966	50	2	3	1	0	0	0	0	0	17.95	1.25406	0	0	0	240	7.90689	0	4a	0						1	0	0	1	23.7207	1	20.8953
1970	62	2	2	0	0	0	0	0	0	50.13	1.7001	0	0	0	315	8.29921	1	4b	0	1	0	0	0	0	1	0	0	0	26.0534	1	1.01848
1971	73	1	2	0	0	0	0	0	0	2.77	0.44248	0	1	1	390	8.60733	1	4a	0	1	0	0	0	0	0	0	0	0	0.755647	0	0.755647
1972	73	1	2	0	0	0	0	1	0	8.05	0.905796	0	0	0	360	8.49185	1	4a	0	1	0	0	1	0	1	0	0	1	16.6242	1	11.3676
1973	49	1	1	0	0	0	0	0	0	2.7	0.431364	0	1	0	510	8.99435	0	4a	1	1	1	0	0	0	1	0	0	0	88.2136	0	88.2136
1976	55	2	2	0	0	0	1	0	0	24.63	1.39146	0	0	1	150	7.22882	0	4a	1	1	0	0	0	0	1	0	0	1	20.961	1	3.48255
1993	79	1	3	1	0	0	0	0	0	2.94	0.468347	0	0	0	240	7.90689	1	4b	0	2	0	0	1	0	1	0	0	1	1.70842	1	1.11704
1996	54	2	1	0	0	0	0	0	0	38.13	1.58127	0	0	0	300	8.22882	1	4a	0	1	0	0	1	0	1	0	0	0	74.9405	1	61.3717
2001	51	1	2	0	1	0	0	0	0	400	2.60206	0	0	1	315	8.29921	0	4b	0	1	0	0	0	0	1	1	0	1	27.0719	1	10.7105
2005	61	2	3	1	0	1	0	0	0	3.54	0.549003	0	1	0	255	7.99435	0	4a	1	1	0	0	0	0	1	0	0	0	68.731	0	68.731
2006	76	1	2	0	0	0	0	0	0	6.52	0.814248	0	1	0	345	8.43045	0	4a	1	1	0	0	0	0	1	0	0	0	1.1499	0	1.1499
2011	68	2	2	0	0	0	0	0	0	12.96	1.11261	0	0	0	300	8.22882	0	4a	0	1	0	0	0	0	1	0	0	0	87.5565	1	46.5216
2013	55	2	2	0	0	0	0	0	0			0	0	0	300	8.22882	0	4b	0	2	0	0	0	0	1	1	0	0	55.2608	1	7.91786
2014	79	1	2	0	0	0	0	0	0	4.8	0.681241	0	0	0	360	8.49185	0	4b	0						1	0	0	0	3.74538	0	3.74538
2023	65	1	3	1	0	0	0	0	0	9.01	0.954725	0	0	0	345	8.43045	0	4a	1	1	0	0	0	0	1	0	1	0	8.31211	1	5.8809
2027	84	1	3	1	0	0	0	0	0	259	2.4133	0	0	0	240	7.90689	1	4b	0	1	0	0	1	0	0	0	0	0	0.492813	0	0.492813
2034	60	2	1	0	0	0	0	0	0	1.33	0.123852	0	0	1	300	8.22882	0	4a	0	1	0	0	0	0	1	0	0	0	68.3696	1	12.9774
2047	49	2	1	0	0	0	0	0	0	6.53	0.814913	0	0	0	315	8.29921	1	4a	0	1	0	0	1	0	1	0	0	1	34.7598	1	12.5832
2052	77	1	3	1	1	1	1	0	0	3.16	0.499687	0	0	0	360	8.49185	0	4a	0	1	0	0	0	0	1	0	1	0	40.9692	1	5.35524
2053	64	1	1	0	0	0	0	0	1	35.21	1.54667	0	0	0	435	8.76487	0	4b	0	1	0	0	0	0	1	1	0	1	21.2895	1	0.788501
2058	55	1	2	0	0	0	0	0	0	45.77	1.66058	0	0	0	240	7.90689	0	4a	0	1	0	0	1	0	1	0	0	0	3.54825	0	3.54825
2063	63	1	2	0	1	1	0	0	0	3.64	0.561101	0	0	0	300	8.22882	1	4a	1	1	0	0	0	0	0	0	1	0	41.4292	0	41.4292
2077	84	1	3	1	0	1	0	0	0	8.52	0.93044	0	1	0	270	8.07682	0	4a	0	2	0	0	1	0	1	0	0	0	13.6345	1	6.53799
2078	78	1	3	1	0	0	0	0	1	2.92	0.465383	0	0	0	270	8.07682	0	4a	0	1	0	0	1	0	1	0	0	0	83.1211	1	12.7803
2087	57	1	2	0	0	0	0	0	0	2.65	0.423246	0	0	0	320	8.32193	1	4a	0	1	0	0	0	0	1	0	0	1	69.0267	1	24.8706
2088	77	2	3	1	0	0	0	0	0	6.86	0.836324	0	1	0	405	8.66178	1	4b	0						1	0	0	0	13.3717	1	3.44969
2091	77	2	2	0	0	0	0	0	0	21.96	1.34163	0	1	1	315	8.29921	1	4b	0	1	0	0	1	0	1	0	0	1	15.7372	1	5.84805
2092	84	1	2	0	0	0	0	0	0	81.78	1.91265	0	0	0	270	8.07682	0	4b	0	1	0	0	0	0	1	0	0	0	14.2587	1	5.42094
2100	62	2	2	0	0	0	0	0	0	2.24	0.350248	1	1	0	285	8.15482	0	4a	1	1	0	0	1	0	1	0	0	1	20.1396	1	4.79671
2103	63	1	2	0	0	0	0	0	0	849	2.92891	0	0	1	315	8.29921	1	4b	0	1	0	0	1	0	1	1	0	1	30.423	1	8.50924
2113	63	1	2	0	0	0	0	0	0	1.72	0.235528	0	1	0	645	9.33316	2	4a	1	1	0	0	0	0	1	0	1	0	83.8111	1	23.8522
2114	67	1	3	1	1	0	0	1	0	395	2.5966	0	0	0	285	8.15482	1	4b	0	1	0	0	0	0	1	0	0	1	8.64066	1	8.31211
2123	61	2	2	0	0	0	0	0	0	1.79	0.252853	0	0	0	420	8.71425	0	4a	1	1	0	0	1	1	1	0	1	1	20.271	1	5.68378
2124	66	1	2	0	0	0	0	0	0	2.84	0.453318	1	1	0	345	8.43045	0	4b	0	1	0	0	1	0	1	0	0	0	37.0595	1	16.5257
2134	70	2	2	0	0	0	0	0	0	1290	3.11059	1	0	0	495	8.95128	0	4b	0	1	0	0	0	0	1	0	0	1	19.5811	1	3.84394
2135	79	1	3	1	0	0	0	1	1	2.12	0.326336	0	0	0	315	8.29921	0	4b	0	1	0	0	0	0	1	0	0	1	34.5298	1	2.79261
2149	81	2	2	0	0	0	0	0	0	15.21	1.18213	0	1	0	270	8.07682	0	4a	0	1	0	0	0	0	0	0	0	1	23.4908	0	23.4908
2153	53	2	2	0	0	0	0	0	0	4.28	0.631444	0	0	1	180	7.49185	0	4a	0	2	0	0	0	0	1	0	0	0	83.4497	1	1.05133
2154	53	1	2	0	0	0	0	0	1	361	2.55751	0	0	1	285	8.15482	2	4b	0	1	0	0	0	0	1	0	0	0	34.0698	1	12.4189
2158	43	1	2	0	0	0	0	0	0	1.31	0.117271	0	1	0	315	8.29921	0	4b	0	2	0	1	1	0	1	0	0	0	1.64271	0	1.64271
2162	70	1	2	0	0	0	0	0	0	49.03	1.69046	0	1	1	420	8.71425	1	4b	0	1	1	0	1	0	1	0	0	0	67.614	1	8.41068
2167	58	2	2	0	0	0	0	0	0	76.03	1.88098	0	0	0	355	8.47168	0	4b	0	1	0	0	1	0	1	0	0	0	12.9774	1	6.37372
2171	56	2	2	0	0	0	0	0	0	23.12	1.36399	0	0	0	45	5.49185	0	4b	0						1	0	1	1	1.05133	1	1.21561
2173	54	2	1	0	0	0	0	0	0	0.67	-0.173925	0	0	1	180	7.49185	0	4a	1	1	0	0	0	0	1	0	0	1	35.6468	1	1.08419
2174	72	1	2	0	1	0	0	0	0	1.46	0.164353	1	0	0	360	8.49185	0	4a	1	1	0	0	0	0	1	1	0	0	33.9713	1	21.3552
2177	83	1	3	1	0	0	0	0	0	3.47	0.540329	0	1	0	315	8.29921	0	4a	1	1	0	0	0	0	1	0	0	0	69.848	1	29.9302
2179	78	2	3	1	0	0	0	0	1	15.73	1.19673	0	0	0	75	6.22882	1	4a	1						1	0	0	1	23.655	1	2.16838
2197	74	2	2	0	1	0	0	0	0	210	2.32222	0	0	0	390	8.60733	0	4b	0	1	0	0	1	0	0	0	0	0	0.722793	0	0.722793
2198	51	1	2	0	0	0	0	0	0			0	0	0	195	7.60733	0	4b	0	1	0	0	1	0	1	0	0	0	11.0719	0	11.0719
2200	52	2	2	0	0	0	0	0	1	24.68	1.39235	0	0	0	570	9.15482	0	4a	0	1	0	0	0	0	1	0	0	0	80.6242	0	80.6242
2203	67	2	3	1	0	0	0	0	0	3.93	0.594393	0	0	0	525	9.03617	0	4a	1	1	0	0	0	0	1	0	1	0	24.7392	1	9.98768
2204	73	2	3	1	0	0	0	0	1	17.2	1.23553	0	0	0	420	8.71425	1	4b	0	1	0	0	1	0	1	0	0	1	17.117	1	16.6899
2206	64	1	2	0	0	1	0	1	0	1.31	0.117271	0	1	0	540	9.07682	1	4a	1	2	0	0	0	0	1	0	0	0	78.4559	1	18.5298
2210	58	2	2	0	0	0	0	0	0			0	1	0	285	8.15482	1	4b	0	1	0	0	0	0	1	0	0	0	81.6427	0	81.6427
2215	75	1	3	1	0	0	0	0	0	10.27	1.01157	0	0	0	465	8.86109	0	4b	0	2	0	0	0	0	1	0	1	0	23.9507	1	5.48665
2216	62	1	2	0	1	0	0	0	0	48.88	1.68913	0	1	1	240	7.90689	0	4b	0	1	0	0	1	0	1	0	0	0	6.83368	1	3.64682
2228	57	2	2	0	0	0	0	0	0	34.83	1.54195	0	0	0	540	9.07682	2	4a	0	1	0	0	0	0	1	0	1	0	10.3162	1	1.37988
2232	58	1	2	0	0	0	0	0	0	7.97	0.901458	0	0	0	600	9.22882	1	4a	1	1	0	0	0	0	1	0	0	0	81.5441	1	8.83778
2233	57	2	2	0	1	0	0	0	0	223	2.3483	0	0	0	285	8.15482	0	4b	0	1	0	0	0	0	1	0	0	1	24.4764	1	18.6283
2251	52	1	2	0	0	0	0	0	0	3.91	0.592177	0	0	0	285	8.15482	0	4a	1	2	0	0	1	0	1	0	0	1	18.1684	1	17.4784
2256	70	1	2	0	0	0	0	0	0	2.44	0.38739	0	0	0	555	9.11634	0	4a	0						1	0	0	0	21.6181	1	1.64271
2262	50	1	2	0	1	0	0	0	0	1137	3.05576	0	0	0	315	8.29921	0	4a	1	1	0	0	0	0	1	1	0	0	32.4928	1	8.90349
2275	64	1	3	1	1	0	1	0	1	13.66	1.13545	0	1	0	330	8.36632	1	4b	0	2	1	0	0	0	1	0	0	1	0.919918	0	0.919918
2278	51	2	2	0	0	0	0	0	0	57.16	1.75709	0	0	1	270	8.07682	0	4a	0	1	0	0	1	0	1	0	0	0	80.46	1	0.821355
2298	83	1	3	1	0	0	0	0	1	2.42	0.383815	0	0	0	330	8.36632	1	4a	1	2	0	0	1	0	1	0	0	0	7.78645	1	6.20945
2301	41	2	3	1	0	0	0	0	0			0	0	0	280	8.12928	0	4a	1						1	1	0	1	38.6037	1	1.9384
2302	60	1	3	1	0	0	0	1	0	3.27	0.514548	0	0	0	435	8.76487	0	4a	1	1	0	0	0	0	1	0	0	1	57.3963	1	1.44559
2309	83	1	2	0	0	0	0	0	1	190	2.27875	0	1	0	255	7.99435	1	4a	1	1	0	0	0	0	1	0	0	1	32.0329	1	1.24846
2312	72	2	2	0	0	0	0	0	0	28.37	1.45286	0	1	0	270	8.07682	0	4b	0	1	0	0	0	0	1	0	0	0	10.1848	1	8.11499
2313	54	2	1	0	0	0	0	0	0	86.24	1.93571	0	1	0	540	9.07682	1	4a	1	1	0	0	1	0	1	0	0	1	20.4353	1	1.83984
2323	73	1	2	0	0	0	0	0	0	25.6	1.40824	0	1	0	555	9.11634	1	4a	1	1	0	0	0	0	1	0	0	1	17.577	1	3.54825
2331	78	1	2	0	1	0	0	0	0	1862	3.26998	1	1	1	240	7.90689	0	4a	1	1	0	0	0	0	0	0	0	0	0.722793	0	0.722793
2333	59	1	2	0	0	0	0	0	1	60.67	1.78297	0	1	0	195	7.60733	1	4b	0						1	0	0	1	12.1561	1	5.58522
2334	61	1	1	0	0	0	0	0	0	3.9	0.591065	0	0	0	495	8.95128	0	4b	0	1	0	1	1	0	1	0	0	1	14.0616	1	3.54825
2345	73	1	2	0	0	0	0	0	0	13.21	1.1209	0	0	0	540	9.07682	0	4b	0	1	0	0	1	0	1	0	0	0	28.7803	1	3.97536
2348	74	1	3	1	0	0	0	0	0	1.94	0.287802	0	1	1	720	9.49185	0	4a	1	1	0	0	1	0	1	1	0	1	20.501	1	1.1499
2352	54	1	2	0	0	0	0	0	1	2.16	0.334454	0	0	0	735	9.5216	1	4a	1	1	0	0	0	0	1	0	0	0	40.1478	1	13.076
2361	78	2	3	1	0	0	0	0	0	90	1.95424	0	1	0	375	8.55075	1	4a	0	1	0	0	0	0	1	0	0	1	3.44969	1	2.85832
2366	58	1	2	0	1	0	0	0	0	13.36	1.12581	0	0	0	585	9.19229	1	4a	1	1	0	0	1	0	1	1	0	0	78.9158	1	13.6016
2371	71	2	2	0	0	0	0	0	0	54.52	1.73656	0	1	0	540	9.07682	2	4a	1	1	0	0	0	0	1	1	0	1	17.4456	1	11.6632
2374	48	1	2	0	1	0	0	0	0	65.42	1.81571	0	0	0	525	9.03617	0	4b	0	1	0	0	0	1	1	0	0	1	28.0575	1	2.29979
2379	57	2	2	0	0	0	0	0	0	919	2.96332	0	1	0	285	8.15482	0	4b	0	1	0	0	1	0	0	0	0	0	6.86653	0	6.86653
2380	68	1	2	0	0	0	0	0	0	38.11	1.58104	0	0	0	240	7.90689	0	4b	0	1	0	0	1	1	1	1	0	1	30.9815	1	1.08419
2384	75	2	3	1	1	0	0	0	1	119	2.07555	0	0	0	315	8.29921	0	4a	0	1	0	0	1	0	1	0	0	1	19.9754	1	12.8789
2385	61	2	3	1	0	0	0	0	0	12.7	1.1038	0	0	0	210	7.71425	0	4b	0	2	0	0	0	0	1	1	0	1	1.11704	0	1.11704
2393	44	2	3	1	0	0	0	0	0	1.14	0.0569049	0	1	0	465	8.86109	0	4b	0	2	0	0	1	0	1	0	0	0	1.9384	1	0.689938
2394	59	1	1	0	0	0	0	0	0	9.6	0.982271	0	0	0	270	8.07682	0	4a	1	1	0	0	1	0	1	0	0	1	7.12936	1	4.63244
2396	81	1	2	0	0	0	0	0	0	2.07	0.31597	0	0	0	330	8.36632	0	4b	0	1	0	0	0	0	1	0	0	0	76.5503	1	0.427105
2397	70	1	3	1	0	1	1	0	0	33.05	1.51917	0	0	0	240	7.90689	0	4a	1	1	0	0	0	0	1	0	0	1	14.0287	1	10.9405
2401	67	1	2	0	0	0	0	0	0	3.22	0.507856	0	0	1	480	8.90689	0	4a	1	1	0	0	0	0	1	0	1	1	19.9754	1	6.96509
2410	83	1	2	0	0	0	0	0	0	735	2.86629	0	0	0	240	7.90689	0	4a	1	1	0	0	0	0	1	0	0	0	29.2074	1	4.33676
2411	87	2	2	0	0	0	0	0	0	2.23	0.348305	0	0	0	180	7.49185	1	4b	0	2	0	0	1	0	1	0	0	0	4.04107	1	3.0883
2412	85	1	3	1	1	0	0	1	1	11.85	1.07372	0	1	0	195	7.60733	1	4a	0	1	0	0	0	0	0	0	0	0	4.89528	0	4.89528
2414	56	2	2	0	0	0	0	0	0	1.47	0.167317	0	0	0	720	9.49185	0	4a	1	0	0	0	0	0	1	0	0	0	77.5688	1	3.25257
2422	82	1	3	1	0	1	0	0	1	79.66	1.90124	0	0	0	180	7.49185	1	4a	1	1	0	0	0	0	1	0	0	0	76.9117	1	13.1745
2426	70	2	3	1	1	0	0	0	0	7.52	0.876218	0	0	0	420	8.71425	0	4a	0	1	0	0	1	1	1	0	0	0	75.6961	1	3.64682
2427	95	1	3	1	0	0	0	0	0	58.53	1.76738	0	1	0	180	7.49185	1	4a	0	1	0	0	1	0	0	1	0	0	13.6016	1	8.54209
2428	50	2	2	0	1	0	0	0	0	241	2.38202	0	0	0	270	8.07682	0	4b	0	1	0	0	1	1	1	1	0	1	17.3142	1	0.887064
2429	81	1	3	1	0	1	0	0	0	9.64	0.984077	0	1	0	450	8.81378	1	4b	0	1	0	0	0	0	1	0	0	1	4.04107	1	2.82546
2430	33	2	2	0	0	0	0	0	1	230	2.36173	0	1	0	270	8.07682	0	4a	0	1	0	0	0	0	1	0	0	0	39.5236	1	26.3491
2436	31	2	2	0	0	0	0	0	0	6.54	0.815578	0	1	0	195	7.60733	0	4b	0		0	0	0	0	1	0	0	0	63.2772	1	1.97125
2440	62	1	2	0	0	0	0	0	1			0	1	1	420	8.71425	0	4b	0	1	0	0	1	0	1	0	0	1	4.33676	0	4.33676
2443	52	1	2	0	0	0	0	0	0	2.5	0.39794	0	0	0	225	7.81378	1	4b	0	1	1	1	1	1	1	0	0	0	8.50924	1	3.71253
2451	65	2	2	0	0	0	0	0	0	83.67	1.92257	0	1	0	465	8.86109	1	4a	1	1	0	0	1	0	1	0	0	0	43.1047	1	10.3819
2454	78	1	2	0	0	0	0	0	1	4.75	0.676694	0	1	0	300	8.22882	0	4a	0	1	0	0	1	0	1	0	0	1	36.4025	1	36.3696
2459	55	1	2	0	1	0	0	0	0	4.06	0.608526	0	0	0	240	7.90689	0	4b	0	1	0	0	0	0	1	0	0	1	29.7988	1	8.6078
2464	39	1	3	1	0	0	0	0	0	39.51	1.59671	0	1	0	315	8.29921	0	4a	0	1	0	0	1	0	1	1	0	0	18.6283	1	18.8255
2469	46	2	2	0	0	0	0	0	0	21.11	1.32449	0	0	0	765	9.57932	1	4a	1	1	0	0	1	0	1	1	0	0	12.0575	1	0.492813
2478	54	1	2	0	0	0	0	0	0	3.24	0.510545	0	1	1	495	8.95128	1	4a	1	1	0	0	0	0	1	0	0	0	76.1232	0	76.1232
2483	70	2	2	0	0	0	0	0	0	97.72	1.98998	0	0	0	270	8.07682	1	4b	0	1	0	0	0	0	1	0	1	1	1.74127	0	1.74127
2484	70	2	2	0	0	0	0	0	0	42.94	1.63286	0	0	0	405	8.66178	0	4a	1	1	0	0	1	0	1	0	0	1	23.6879	1	14.2259
2500	79	1	2	0	0	0	0	0	1	106	2.02531	0	0	0	360	8.49185	1	4a	1	1	0	0	0	0	1	0	0	0	0.821355	0	0.821355
2501	46	2	2	0	0	0	0	0	0	1.64	0.214844	0	0	0	360	8.49185	0	4b	0	1	0	0	0	0	1	0	0	0	25.9548	1	3.18686
2505	72	2	3	1	1	0	0	1	1	2.57	0.409933	0	0	1	300	8.22882	0	4a	0	1	0	0	0	0	1	0	0	0	59.499	1	5.61807
2506	57	2	2	0	0	0	0	0	0	980	2.99123	0	0	0	405	8.66178	0	4b	0	1	0	0	1	0	1	1	0	1	17.4127	1	3.71253
2513	66	2	2	0	1	0	0	0	0	7.07	0.849419	0	0	0	375	8.55075	0	4a	0	1	0	0	0	0	1	0	0	0	74.4148	1	4.23819
2515	51	2	2	0	0	0	0	0	0	17.4	1.24055	1	0	1	285	8.15482	0	4b	0	1	0	0	0	0	1	1	0	1	30.5216	1	0.755647
2522	51	2	2	0	0	0	0	0	0	1.35	0.130334	0	0	0	300	8.22882	1	4a	1	1	0	0	0	0	1	0	0	0	74.2177	1	32.8214
2527	58	1	2	0	0	0	0	0	0	39.05	1.59162	0	0	1	435	8.76487	1	4b	0	1	0	0	0	0	1	0	0	1	13.9302	1	5.68378
2528	70	1	3	1	0	0	0	0	0	2291	3.36003	0	0	1	165	7.36632	0	4a	1	1	0	0	0	0	1	0	0	1	16.1314	1	3.67967
2538	56	1	3	1	0	0	0	1	0	144	2.15836	0	0	0	465	8.86109	0	4a	1	1	0	0	0	0	1	0	0	0	25.5934	1	13.0431
2540	78	1	3	1	1	1	0	0	0	112	2.04922	0	0	0	300	8.22882	2	4b	0	1	0	0	0	0	1	0	0	1	0.558522	0	0.558522
2544	63	2	2	0	1	0	0	0	0	55.2	1.74194	0	0	0	765	9.57932	2	4a	1	1	0	0	0	0	1	0	0	0	16.3614	0	16.3614
2547	60	2	2	0	0	0	0	0	0	54.99	1.74028	0	1	0	285	8.15482	0	4b	0	2	0	0	1	0	0	0	0	0	20.8953	0	20.8953
2550	59	1	1	0	0	0	0	0	0	2.55	0.40654	0	0	0	455	8.82972	0	4a	1	2	0	0	1	1	1	0	0	0	10.9076	0	10.9076
2559	62	2	2	0	0	0	0	0	1	0.89	-0.05061	0	0	0	630	9.29921	2	4b	0	1	0	0	0	0	1	0	1	1	37.4538	1	6.17659
2565	50	1	2	0	0	0	0	0	0	50.45	1.70286	0	0	0	645	9.33316	1	4a	1	1	0	0	0	0	1	1	1	1	27.7947	1	6.73511
2578	74	1	2	0	0	0	0	0	0	511	2.70842	0	0	0	300	8.22882	0	4a	1	1	0	0	1	0	1	0	0	0	73.0021	1	3.31828
2579	40	1	1	0	0	0	0	0	0	174	2.24055	0	0	0	525	9.03617	1	4b	0	1	0	0	0	0	1	0	0	1	40.9692	1	0.919918
2582	68	1	2	0	0	0	0	0	0	70.85	1.85034	0	0	0	360	8.49185	0	4a	1	1	0	0	0	0	1	0	0	1	33.347	1	0.887064
2585	55	2	2	0	0	0	0	0	0	13.75	1.1383	0	0	0	375	8.55075	0	4b	0	2	0	0	1	0	1	0	0	0	6.70226	1	3.02259
2588	64	2	2	0	0	0	0	0	0	62.23	1.794	0	1	0	330	8.36632	1	4a	1	1	0	0	1	0	1	0	0	1	32.8214	1	21.4538
2593	70	1	3	1	0	0	0	0	1	596	2.77525	0	0	0	180	7.49185	0	4b	0						0	0	0	0	0.328542	0	0.328542
2595	55	1	2	0	0	0	0	0	0	799	2.90255	0	0	0	195	7.60733	0	4b	0						1	1	0	1	27.499	1	17.7413
2612	81	1	3	1	0	0	1	0	0	11.72	1.06893	0	0	0	255	7.99435	0	4a	1	1	0	0	0	0	1	0	0	1	28.4517	1	9.79055
2614	78	1	3	1	0	0	0	0	0	2.4	0.380211	0	0	1	330	8.36632	2	4b	0	1	0	0	0	0	1	0	0	1	3.0883	0	3.0883
2621	73	2	3	1	0	0	0	0	0	416	2.61909	0	0	0	195	7.60733	0	4a	1	1	0	0	0	0	1	0	0	1	23.2608	1	10.3819
2631	46	1	1	0	0	0	0	0	0	18.06	1.25672	0	0	0	390	8.60733	0	4a	0	1	0	0	0	1	1	1	0	1	70.9322	1	24.6735
2637	86	2	3	1	0	0	0	0	0	80.75	1.90714	0	0	0	375	8.55075	1	4a	1	1	0	0	0	0	0	0	0	0	5.19097	0	5.19097
2647	68	1	3	1	0	1	0	0	0	39	1.59106	0	1	0	270	8.07682	1	4a	1	2	0	0	0	0	1	0	0	0	2.06982	0	2.06982
2663	75	1	2	0	0	1	0	0	0	33.34	1.52297	0	0	0	140	7.12928	0	4b	0	1	0	0	0	0	0	0	0	0	1.44559	0	1.44559
2670	50	1	3	1	0	0	1	0	0	1433	3.15625	0	0	0	420	8.71425	1	4a	0	1	0	0	0	1	1	0	0	1	33.6427	1	0.164271
2679	78	1	3	1	1	0	0	0	0	3.6	0.556303	0	0	0	465	8.86109	2	4a	1	1	0	0	0	0	0	0	0	0	45.0431	0	45.0431
2681	51	2	3	1	1	0	0	0	0	161	2.20683	0	0	0	510	8.99435	2	4a	1	1	0	0	0	0	1	0	0	1	45.076	1	4.50103
2683	48	1	1	0	0	0	0	0	0	13.94	1.14426	0	0	0	600	9.22882	0	4a	1	1	0	0	0	0	1	1	0	1	66.037	1	13.5031
2687	94	2	2	0	0	0	0	0	1	27.48	1.43902	0	0	0	420	8.71425	0	4b	0	1	0	0	1	0	1	0	0	1	18.2341	1	8.6078
2695	88	1	3	1	0	0	0	0	0	10.14	1.00604	0	0	0	390	8.60733	1	4b	0	1	0	0	1	1	1	1	0	0	12.7803	1	13.1088
2702	79	2	3	1	0	0	0	0	1	256	2.40824	0	1	0	405	8.66178	1	4b	0	1	0	0	1	0	1	0	0	1	25.3634	1	4.63244
2713	39	2	2	0	0	0	0	0	0	1.22	0.0863598	0	0	0	435	8.76487	0	4a	0						1	0	0	0	59.3347	1	21.4209
2715	84	1	3	1	0	0	0	0	0	805	2.9058	0	0	0	180	7.49185	0	4b	0	1	0	0	0	0	1	0	0	0	14.0616	1	7.58932
2724	53	1	2	0	0	0	0	0	0	2196	3.34163	0	0	0	640	9.32193	2	4b	0	1	0	0	1	1	1	0	0	1	16.9528	1	10.7762
2730	60	2	1	0	0	0	0	0	0	8.16	0.91169	0	1	0	345	8.43045	1	4a	1	1	0	0	0	0	1	1	0	1	35.154	1	18.4312
2736	53	1	2	0	0	0	0	0	0	144	2.15836	0	1	0	330	8.36632	0	4a	1	1	0	0	0	0	1	0	0	0	14.0287	1	4.59959
2740	78	2	2	0	0	0	0	0	0	8.25	0.916454	0	1	0	240	7.90689	1	4b	0	1	0	0	0	0	1	0	0	0	37.9138	0	37.9138
2750	48	1	2	0	0	0	0	0	0	6.99	0.844477	0	0	0	300	8.22882	0	4a	0	1	0	0	0	0	1	0	0	0	69.7495	1	18.4312
2752	32	1	2	0	0	0	0	0	0	1.98	0.296665	0	0	1	540	9.07682	1	4b	0	1	0	0	0	0	1	0	0	1	52.9938	1	6.11088
2756	55	2	2	0	0	0	0	0	0	39.66	1.59835	0	1	0	360	8.49185	0	4a	0	1	1	0	0	0	1	0	0	1	32.8871	1	9.65914
2773	76	1	2	0	0	0	0	0	0	1.8	0.255273	0	1	0	345	8.43045	1	4b	0	2	0	1	1	1	0	0	0	0	41.8234	0	41.8234
2780	66	1	2	0	0	0	0	0	0	40.15	1.60369	1	0	0	435	8.76487	1	4a	0	1	1	0	1	1	1	0	0	0	12.9774	1	8.41068
2785	34	2	2	0	0	0	0	0	0	22.54	1.35295	0	0	0	375	8.55075	1	4a	0	1	1	0	1	0	1	0	1	1	25.692	1	13.5359
2788	51	2	2	0	0	0	0	0	0	8.74	0.941511	0	0	0	330	8.36632	1	4b	0	1	0	0	1	1	1	1	0	1	22.7351	1	6.37372
2789	84	1	2	0	0	0	0	0	0	2.65	0.423246	0	0	0	450	8.81378	0	4a	0	1	0	0	1	0	0	0	0	0	3.35113	0	3.35113
2791	84	2	2	0	0	0	0	0	0	3.62	0.558709	0	1	0	225	7.81378	1	4a	1	1	0	0	1	0	1	0	0	0	23.1951	1	13.1417
2797	57	1	2	0	0	0	0	0	0	3.71	0.569374	0	0	0	300	8.22882	1	4a	0	1	0	0	1	0	1	0	0	1	24.3121	1	11.269
2800	68	2	4	1	1	1	0	0	1	25.94	1.41397	0	1	0	195	7.60733	2	4a	1	1	0	0	1	1	1	0	0	1	17.2156	1	9.46201
2807	86	1	3	1	1	1	0	0	0	17.46	1.24204	0	0	0	720	9.49185	1	4a	1	1	0	0	1	1	1	0	0	0	4.99384	1	3.154
2813	85	1	3	1	1	0	0	0	0	8.64	0.936514	0	1	1	315	8.29921	0	4a	1	1	0	0	1	1	1	0	0	0	2.33265	1	3.71253
2817	47	1	4	1	0	0	0	0	1	1.92	0.283301	0	0	0	375	8.55075	1	4a	1	1	0	0	1	1	1	0	0	0	68.7639	0	68.7639
2822	60	1	2	0	0	0	0	0	1	4.99	0.698101	0	0	0	300	8.22882	1	4a	1	1	0	0	0	0	1	1	0	1	27.1376	1	6.01232
2825	83	1	3	1	0	0	0	0	0	33.35	1.5231	0	0	0	375	8.55075	1	4a	1	1	0	0	0	0	1	0	0	1	21.0267	1	10.4148
2838	66	1	2	0	0	0	0	0	0	5.73	0.758155	1	0	0	540	9.07682	0	4a	1	1	0	0	0	0	1	0	0	0	67.9097	1	34.1027
2842	77	1	2	0	0	0	0	0	0	920	2.96379	0	1	0	345	8.43045	1	4a	1	1	0	0	0	0	1	0	0	1	14.0287	1	1.1499
2843	64	1	2	0	0	0	0	0	0	54.82	1.73894	0	0	0	240	7.90689	0	4a	1	1	0	0	0	0	1	0	0	1	18.7269	0	18.7269
2852	86	1	2	0	0	0	0	0	0	19.11	1.28126	0	1	0	420	8.71425	2	4a	0						0	0	0	1	9.85626	0	9.85626
2855	50	2	3	1	1	1	0	1	1	5.33	0.726727	0	0	0	270	8.07682	1	4a	1	1	0	0	1	0	1	0	0	0	41.6591	1	10.8747
2869	65	2	2	0	0	0	0	0	0	274	2.43775	0	1	0	615	9.26444	2	4b	0	1	0	0	1	0	1	1	1	1	13.4374	1	6.47228
2873	58	1	1	0	0	0	0	0	0	94.79	1.97676	0	0	1	660	9.36632	1	4a	1	0	0	0	1	0	1	1	1	0	39.5565	1	17.9384
2884	57	1	3	1	0	0	0	0	0	32.24	1.5084	0	0	1	315	8.29921	0	4a	1	0	0	0	1	1	1	0	1	1	45.7659	1	1.21561
2890	61	1	2	0	0	1	0	0	0	2.83	0.451786	0	1	0	315	8.29921	0	4b	0	2	1	1	1	0	1	0	0	0	65.0513	0	65.0513
2894	79	2	2	0	0	0	1	0	0	19.52	1.29048	0	0	0	390	8.60733	0	4b	0	1	0	0	1	1	1	0	0	1	25.1663	1	10.7762
2895	86	2	2	0	0	0	0	1	1	60.65	1.78283	0	0	0	345	8.43045	0	4a	1	1	0	1	1	0	1	0	0	0	44.6489	1	14.2587
2908	84	1	3	1	0	0	0	0	1	6.61	0.820201	0	0	0	300	8.22882	0	4a	1	1	0	0	0	0	0	0	0	0	0.689938	0	0.689938
2916	41	1	1	0	0	0	0	0	0	2.69	0.429752	0	0	0	330	8.36632	0	4b	0	0	0	0	0	0	1	0	1	0	15.0472	0	15.0472
2918	64	1	2	0	0	0	0	0	0	3.94	0.595496	0	0	0	255	7.99435	0	4b	0	1	0	0	0	0	1	0	1	1	18.037	1	6.86653
2923	90	2	3	1	0	0	1	0	0	95.46	1.97982	0	0	0	420	8.71425	2	4b	0	1	0	0	1	0	0	0	0	1	5.0924	1	4.79671
2924	75	2	3	1	0	0	0	0	0			0	1	0	105	6.71425	0	4b	0	1	0	0	0	0	0	0	0	0	0.328542	0	0.328542
2925	87	1	3	1	0	0	0	0	1	1.73	0.238046	0	1	0	280	8.12928	1	4a	1	1	0	0	0	0	0	0	0	0	42.8419	0	42.8419
2938	43	2	2	0	0	0	0	0	0	44.32	1.6466	0	1	0	345	8.43045	1	4a	1	1	0	0	0	0	1	0	0	1	3.54825	1	0.295688
2939	51	2	2	0	0	0	0	0	0	296	2.47129	0	0	0	255	7.99435	0	4a	1	1	0	0	0	0	1	0	1	1	46.9487	0	46.9487
2947	81	1	3	1	0	0	0	0	0	214	2.33041	0	0	0	330	8.36632	1	4b	0	1	0	0	0	0	1	0	0	1	16.3285	1	10.9076
2949	73	2	3	1	0	0	0	0	0	130	2.11394	0	1	0	645	9.33316	2	4b	0	1	1	0	1	0	1	0	0	1	8.41068	1	3.21971
2951	75	1	2	0	0	0	0	0	0	4.77	0.678518	0	1	1	360	8.49185	0	4a	1	1	0	0	0	0	1	0	0	0	14.9487	1	4.43532
2953	51	2	2	0	0	0	0	0	0	9.64	0.984077	0	0	0	300	8.22882	0	4a	0	1	0	0	0	0	1	0	0	0	65.0842	0	65.0842
2956	76	2	3	1	1	0	0	0	0	46.32	1.66577	0	0	0	655	9.35535	0	4a	0	1	0	0	0	0	1	1	0	0	45.8645	1	41.0349
2957	55	1	2	0	1	0	0	0	0	17.91	1.2531	0	0	0	555	9.11634	2	4a	1	1	0	0	0	0	1	0	0	0	36.1396	1	10.9076
2958	84	2	3	1	0	0	0	0	0	130	2.11394	0	1	0	150	7.22882	0	4a	1	1	0	0	1	0	1	0	0	0	16.6899	1	13.1417
2961	55	1	2	0	0	0	0	0	0	3.43	0.535294	0	0	0	225	7.81378	1	4a	1	1	0	0	0	0	1	0	1	1	36.5667	1	14.2916
2976	63	1	3	1	0	1	1	0	0	2.77	0.44248	0	0	1	465	8.86109	0	4a	0	2	0	1	1	1	1	0	0	1	6.01232	1	5.65092
2985	90	1	4	1	1	0	1	0	0			0	1	0	225	7.81378	2	4b	0	1	0	0	1	0	0	0	0	1	0.821355	0	0.821355
2991	65	2	3	1	0	0	0	0	0	1881	3.27439	0	0	0	375	8.55075	1	4b	0	1	0	0	0	0	1	0	0	1	5.61807	1	3.05544
3002	73	2	2	0	0	0	0	0	1	1.82	0.260071	0	1	0	195	7.60733	1	4a	0	1	0	0	1	1	1	0	0	1	41.1006	1	14.9158
3010	63	1	2	0	1	0	0	0	0	764	2.88309	0	0	1	720	9.49185	1	4a	1	1	0	0	0	0	1	0	1	0	37.2567	0	37.2567
3013	74	2	2	0	1	0	0	0	0	7.82	0.893207	0	1	0	555	9.11634	1	4b	0	2	0	0	1	0	1	0	0	0	20.5667	1	20.7639
3014	38	2	2	0	0	0	0	0	0	25.07	1.39915	0	0	0	360	8.49185	0	4a	1	1	0	0	0	0	1	0	1	1	33.0513	1	8.57495
3015	79	2	3	1	0	1	1	0	0	7.91	0.898176	1	0	0	525	9.03617	1	4a	1	1	0	0	0	0	1	0	0	0	25.4292	1	16.5257
3019	70	1	2	0	0	0	0	0	1	167	2.22272	0	0	0	525	9.03617	2	4b	0	2	0	0	1	1	1	0	0	1	15.2115	1	7.32649
3027	57	1	3	1	0	1	0	0	0	74.7	1.87332	0	0	1	555	9.11634	1	4a	1	1	0	0	1	0	1	0	0	0	11.3347	1	4.13963
3029	85	1	3	1	0	0	0	0	0	39.11	1.59229	0	1	0	285	8.15482	1	4b	0	2	0	1	1	0	0	0	0	1	1.31417	0	1.31417
3044	63	1	3	1	0	0	0	0	0	43.55	1.63899	0	1	0	435	8.76487	0	4a	1	1	0	0	0	0	1	0	0	0	4.36961	1	4.10678
3045	69	2	3	1	0	1	0	0	1	4.5	0.653213	0	0	0	270	8.07682	0	4a	1	1	0	0	1	0	1	0	0	0	47.3758	1	17.0513
3051	79	1	3	1	0	0	1	0	0	9.49	0.977266	0	0	0	210	7.71425	0	4a	0	1	0	0	1	0	1	0	0	0	51.5483	1	25.1006
3052	85	1	3	1	0	0	0	0	0	50.01	1.69906	0	0	0	285	8.15482	0	4a	1	1	0	0	1	0	1	0	0	1	4.99384	0	4.99384
3053	81	1	2	0	1	1	0	0	0	23.37	1.36866	0	0	0	390	8.60733	1	4a	1	1	0	0	0	0	1	0	0	1	41.1992	1	3.77823
3054	56	1	2	0	0	0	0	0	0	17.52	1.24353	0	1	0	315	8.29921	1	4b	0	1	0	0	1	0	1	0	0	0	0.689938	0	0.689938
3059	80	1	2	0	0	0	0	0	0	6.15	0.788875	0	0	0	375	8.55075	0	4a	1	1	0	0	0	0	0	0	1	0	4.69815	0	4.69815
3071	61	1	3	1	1	1	0	0	1	7.87	0.895975	0	1	0	210	7.71425	2	4b	0	1	0	0	0	0	1	0	0	1	40.2464	1	4.6653
3075	56	2	1	0	0	0	0	0	0	3.05	0.4843	0	0	0	225	7.81378	0	4a	0	1	0	0	0	0	1	0	0	0	59.3018	1	19.1869
3078	83	2	2	0	1	0	0	0	0	8.93	0.950851	0	0	0	345	8.43045	0	4b	0	1	0	0	0	0	1	0	0	0	17.7413	1	10.5462
3093	54	1	2	0	0	0	0	0	0	130	2.11394	1	1	0	245	7.93664	0	4a	1	1	0	0	1	1	1	0	0	0	61.963	1	8.24641
3098	47	1	2	0	0	0	0	0	0	1.33	0.123852	0	0	0	375	8.55075	1	4b	0	1	1	0	1	1	1	1	0	1	22.5051	1	5.22382
3099	82	1	2	0	0	0	0	0	0	2.26	0.354108	0	0	0	330	8.36632	2	4a	1	1	0	0	1	0	1	0	1	0	54.2423	0	54.2423
3102	32	1	1	0	0	0	0	0	0	2.37	0.374748	0	0	0	345	8.43045	1	4b	0	2	0	0	1	1	1	0	0	1	20.4682	1	8.27926
3105	52	2	2	0	0	0	0	0	0	8	0.90309	0	1	0	255	7.99435	0	4b	0	1	0	0	0	0	1	0	1	1	3.74538	0	3.74538
3106	56	1	2	0	0	0	0	0	0	9.41	0.97359	0	0	0	390	8.60733	0	4a	0	1	1	0	1	0	1	0	0	0	62.0287	0	62.0287
3109	36	1	2	0	0	0	0	0	0	2.07	0.31597	0	0	0	405	8.66178	0	4a	1	1	0	0	1	0	1	1	1	1	17.4784	1	7.95072
3112	79	2	3	1	0	0	0	0	0	889	2.9489	0	0	0	330	8.36632	1	4a	1	1	0	0	1	1	1	0	0	0	3.8768	1	3.8768
3121	84	1	3	1	0	0	0	0	0	11.73	1.0693	0	0	0	210	7.71425	0	4a	1	1	1	0	1	1	1	0	0	0	21.5852	1	6.63655
3122	70	1	2	0	0	0	0	0	1	4562	3.65916	0	0	0	330	8.36632	1	4b	0	2	0	0	1	1	0	0	0	1	1.90554	0	1.90554
3130	65	1	2	0	0	0	0	0	0	5.46	0.737193	1	0	0	450	8.81378	1	4a	1	1	0	0	0	0	1	0	0	0	61.3717	1	17.7741
3145	52	1	1	0	0	0	0	0	0	5.22	0.717671	0	0	0	330	8.36632	0	4b	0	1	0	0	0	0	1	0	1	1	37.3552	1	5.51951
3148	70	1	2	0	0	0	0	0	0	8.75	0.942008	0	0	0	630	9.29921	1	4a	1	1	0	0	0	0	1	0	1	0	23.7207	1	6.17659
3151	80	1	2	0	0	0	0	0	1	1735	3.2393	0	0	0	300	8.22882	0	4a	1	1	0	0	1	1	1	0	0	0	34.0041	1	11.1704
3153	50	1	2	0	1	0	0	0	0	1.66	0.220108	0	0	0	780	9.60733	2	4a	1	2	0	0	0	0	1	0	1	0	57.6263	1	16.1643
3163	60	2	2	0	0	0	0	0	0	4.18	0.621176	0	0	0	255	7.99435	0	4b	0	1	0	0	0	1	1	0	0	0	60.846	1	30.7187
3166	83	1	3	1	0	0	0	0	1	383.7	2.58399	1	0	0	525	9.03617	0	4b	0	1	0	0	1	1	1	0	0	1	2.89117	0	2.89117
3172	63	2	4	1	0	0	0	0	0	1268	3.10312	1	1	0	225	7.81378	1	4a	1	1	0	0	0	0	1	0	0	0	2.33265	0	2.33265
3173	70	1	3	1	1	0	0	0	0	2.13	0.32838	1	1	0	370	8.53138	2	4a	0	1	1	0	0	0	1	0	0	0	59.4333	0	59.4333
3176	40	1	1	0	0	0	0	0	0	13.13	1.11826	0	1	0	315	8.29921	0	4b	0	1	0	0	1	0	1	0	0	0	4.43532	1	2.33265
3178	84	1	2	0	0	1	0	0	0	2.87	0.457882	0	0	0	645	9.33316	2	4a	1	1	0	0	0	0	1	0	0	1	10.7105	1	3.58111
3193	50	2	2	0	0	0	0	0	0	1.61	0.206826	1	0	0	375	8.55075	0	4a	0	2	0	0	1	0	1	0	0	1	8.21355	1	5.19097
3196	78	2	3	1	1	0	0	0	0	2.12	0.326336	0	0	0	375	8.55075	2	4a	0	1	0	0	0	0	1	0	0	0	31.8686	1	8.41068
3197	70	1	3	1	0	0	0	0	0	734	2.8657	0	0	0	315	8.29921	0	4a	1	1	0	0	0	0	1	0	1	0	11.9918	1	3.21971
3200	55	1	2	0	0	0	0	0	0	8.24	0.915927	0	0	1	345	8.43045	0	4a	1	1	0	0	1	1	1	0	0	0	43.039	1	6.6037
3203	67	1	3	1	1	0	0	0	1	55.68	1.7457	0	0	0	435	8.76487	0	4a	0	1	0	0	0	0	1	0	0	1	20.2053	1	9.00205
3205	66	1	2	0	0	0	0	0	1	7.62	0.881955	0	0	0	330	8.36632	2	4b	0	2	0	0	1	0	0	1	1	0	2.33265	1	1.01848
3208	66	1	3	1	0	0	0	0	0	5.82	0.764923	0	0	0	240	7.90689	0	4a	0	1	0	0	0	0	1	0	1	0	59.9589	1	22.5051
3229	34	2	3	1	0	0	0	0	0	391	2.59218	0	0	0	660	9.36632	1	4a	1	1	0	0	0	0	1	0	1	0	24.2793	1	10.3819
3244	64	1	2	0	1	0	0	0	0	64.33	1.80841	0	1	0	480	8.90689	0	4a	1	1	0	0	0	0	1	0	0	1	16.7228	1	16.3614
3246	76	1	3	1	0	0	0	0	0	292	2.46538	0	1	0	330	8.36632	1	4b	0	1	0	0	1	1	1	0	0	1	11.6304	1	5.51951
3255	59	2	2	0	1	1	0	0	0	538	2.73078	0	0	0	405	8.66178	0	4b	0	1	0	0	0	0	1	0	1	1	9.26489	1	4.07392
3256	76	1	2	0	0	0	0	0	1	2.93	0.466868	0	0	0	285	8.15482	0	4a	1	1	0	0	0	0	1	0	0	0	57.9877	1	3.28542
3260	69	1	3	1	1	0	0	0	0	232	2.36549	0	0	0	450	8.81378	2	4a	1	1	0	0	0	0	1	0	1	1	36.1068	1	2.82546
3262	48	1	2	0	0	0	0	0	0	5.17	0.713491	0	0	0	195	7.60733	1	4a	1	1	0	0	0	0	1	0	0	1	54.308	1	18.9569
3272	71	2	2	0	1	0	0	0	0	1636	3.21378	0	1	0	280	8.12928	1	4a	1	2	0	0	1	0	1	0	0	0	13.1417	1	6.73511
3291	54	1	2	0	0	0	0	0	0	2.04	0.30963	0	0	0	375	8.55075	0	4a	1	2	0	0	1	0	1	0	0	1	2.52977	1	2.20123
3293	60	1	3	1	1	0	0	0	0	2.08	0.318063	0	0	0	270	8.07682	0	4b	0	1	1	1	1	1	1	0	0	0	9.3963	0	9.3963
3294	63	1	2	0	0	0	0	0	0	30.11	1.47871	0	0	0	675	9.39874	1	4a	1	1	0	0	0	0	1	0	0	0	57.922	0	57.922
3299	57	1	2	0	0	0	0	0	0	10.08	1.00346	0	0	0	395	8.62571	0	4a	0	1	0	0	0	0	1	0	1	1	36.7967	1	3.90965
3308	42	1	2	0	1	0	0	0	0	54.69	1.73791	0	0	0	255	7.99435	0	4a	0	1	0	0	0	0	1	0	0	1	55.8522	1	24.4107
3311	86	1	3	1	0	0	0	1	0	2108.61	3.324	0	0	0	390	8.60733	2	4a	1	2	0	0	1	0	0	0	0	1	2.75975	1	2.49692
3321	83	2	2	0	0	0	0	0	0	2.74	0.437751	0	0	0	360	8.49185	0	4b	0	1	0	0	1	0	1	0	0	0	8.14784	1	4.6653
3339	47	1	2	0	0	0	0	0	0	2.78	0.444045	0	0	0	405	8.66178	0	4b	0	2	0	1	1	1	1	0	0	1	10.0862	1	3.84394
3340	79	2	2	0	0	0	0	0	0	13.75	1.1383	0	1	1	300	8.22882	1	4b	0	1	0	0	1	0	1	0	0	0	2.33265	0	2.33265
3346	66	1	2	0	0	0	0	0	0	2.1	0.322219	0	0	0	450	8.81378	0	4a	1	1	0	0	1	1	1	0	1	0	21.6838	1	14.1273
3351	74	1	2	0	1	0	0	0	0	83.38	1.92106	0	0	0	960	9.90689	2	4a	1	1	0	0	0	0	1	0	1	0	56.8706	0	56.8706
3355	72	2	2	0	1	0	0	0	0	31.15	1.49346	0	1	0	240	7.90689	1	4b	0	1	0	0	1	1	1	0	0	1	4.99384	1	0.262834
3362	86	1	3	1	1	1	0	0	1	8.86	0.947434	0	0	0	285	8.15482	1	4b	0	1	1	0	0	0	1	0	1	0	22.2752	1	13.963
3368	62	2	2	0	0	0	0	0	0	166	2.22011	0	0	0	365	8.51175	0	4b	0	1	0	0	0	0	1	0	1	1	9.03491	1	1.51129
3370	74	1	3	1	0	0	0	0	0	151	2.17898	0	1	0	300	8.22882	1	4a	1	1	0	0	1	1	1	0	0	1	14.1602	1	0.985626
3378	57	1	2	0	0	0	0	0	1	1108	3.04454	1	0	0	315	8.29921	0	4a	1	0	0	0	0	0	1	0	1	0	3.154	1	2.7269
3382	62	1	2	0	0	0	0	0	0	616	2.78958	0	0	0	285	8.15482	0	4a	1	1	0	0	1	0	1	0	1	0	19.7782	1	11.729
3386	47	2	2	0	0	0	0	0	0	4.32	0.635484	0	0	0	315	8.29921	1	4a	0	1	0	0	1	1	1	0	0	0	45.9302	1	15.4743
3400	42	2	2	0	0	0	0	0	0	61.06	1.78576	0	0	0	465	8.86109	1	4b	0	1	0	0	1	1	1	1	1	0	12.1561	1	1.1499
3403	35	2	2	0	0	0	0	0	0	34.66	1.53983	0	0	0	570	9.15482	1	4a	1	1	0	0	1	1	1	0	1	0	40.7721	1	10.6448
3404	42	2	2	0	0	0	0	0	0	19.94	1.29973	0	0	0	450	8.81378	0	4a	1	1	0	0	1	1	1	1	0	0	19.614	1	5.4538
3412	58	1	2	0	0	0	0	0	0	2388	3.37803	0	0	0	330	8.36632	0	4a	1	1	0	0	1	1	1	0	0	0	33.117	1	4.17248
3416	82	2	3	1	0	0	0	0	0	8.12	0.909556	0	0	0	270	8.07682	0	4b	0	1	0	0	1	0	1	0	0	0	13.2074	1	0.755647
3419	77	1	3	1	1	0	0	0	0	28.31	1.45194	0	1	0	270	8.07682	0	4a	0	1	0	0	0	0	1	0	1	1	14.0616	1	3.48255
3420	87	1	3	1	1	0	0	0	0	28.23	1.45071	0	0	0	240	7.90689	0	4a	0	1	0	0	0	0	1	0	0	1	12.9774	1	5.19097
3421	81	1	3	1	1	0	0	0	0	271.85	2.43433	1	0	0	255	7.99435	1	4a	1	2	1	0	1	1	1	0	0	1	12.846	1	4.07392
3426	82	2	2	0	0	0	0	0	0	4.08	0.61066	1	1	0	285	8.15482	1	4a	1	1	0	0	1	0	1	0	0	0	6.80082	0	6.80082
3427	82	1	3	1	0	0	0	0	1	16.36	1.21378	1	0	0	50	5.64386	0	4b	0	1	0	0	1	1	0	0	0	1	4.79671	1	3.44969
3452	55	1	2	0	0	0	0	0	0	30.05	1.47784	0	1	0	195	7.60733	0	4b	0	1	0	0	1	0	1	0	0	1	8.11499	1	2.26694
3463	29	1	2	0	0	0	0	0	0	16.78	1.22479	0	0	0	315	8.29921	0	4b	0	2	1	1	1	1	1	0	0	0	21.3224	1	3.61396
3466	44	1	3	1	0	0	0	0	0	10.45	1.01912	0	0	0	360	8.49185	1	4a	1	1	0	0	1	0	1	1	1	0	24.9035	1	8.11499
3478	48	2	2	0	0	0	0	0	0	34.07	1.53237	0	0	0	270	8.07682	0	4b	0	1	1	0	1	1	1	0	0	1	6.6694	0	6.6694
3490	49	1	2	0	0	0	0	0	0	1.85	0.267172	0	0	0	540	9.07682	0	4a	1	1	0	0	1	1	1	0	1	0	27.4004	1	17.3142
3496	81	1	3	1	1	1	0	1	1	3.85	0.585461	0	0	0	435	8.76487	1	4a	0	1	0	0	1	1	1	1	0	1	17.5113	1	4.46817
3497	73	2	3	1	0	0	0	0	0	18.27	1.26174	0	0	0	315	8.29921	1	4b	0	1	0	0	1	1	1	0	0	1	13.5359	1	8.57495
3507	55	1	3	1	0	0	0	0	0	11.09	1.04493	0	0	0	195	7.60733	0	4a	0	1	0	0	0	1	1	0	0	0	25.3306	1	7.88501
3527	74	1	2	0	0	0	0	0	1	1853	3.26788	1	0	0	510	8.99435	2	4b	0	1	0	0	1	1	1	0	0	1	7.42505	1	6.20945
3528	58	2	2	0	1	0	0	0	1	2.5	0.39794	0	0	0	480	8.90689	1	4b	0	1	0	0	1	1	1	0	1	1	18.5626	1	1.577
3535	57	1	2	0	1	0	0	0	0	36.78	1.56561	0	0	0	435	8.76487	0	4b	0	2	0	0	1	0	1	0	0	1	27.1047	1	12.846
3540	87	2	2	0	0	0	0	0	1	201	2.3032	0	0	0	360	8.49185	0	4b	0	1	0	0	1	0	1	0	0	1	21.2238	1	17.7413
3541	65	1	2	0	0	0	0	0	0	2.32	0.365488	0	0	0	450	8.81378	1	4a	1	1	0	0	1	1	1	0	1	0	16.3943	1	2.43121
3551	56	1	1	0	0	0	0	0	0	332	2.52114	0	0	0	285	8.15482	0	4a	1	1	0	0	1	0	1	0	1	1	22.0123	1	13.0103
3561	59	2	2	0	0	0	0	0	0	62.14	1.79337	0	0	0	315	8.29921	1	4a	1	1	0	0	0	0	1	0	1	0	13.3717	1	2.23409
3575	80	1	3	1	1	0	0	0	0	4.13	0.61595	0	0	0	270	8.07682	0	4b	0	1	0	0	0	0	1	0	0	1	45.5031	1	8.31211
3579	54	1	2	0	0	0	0	0	0	806	2.90634	0	0	0	435	8.76487	0	4b	0	1	0	0	1	1	1	0	0	0	52.8624	1	6.40657
3586	66	1	2	0	0	0	0	0	0	72.69	1.86147	0	0	0	270	8.07682	0	4b	0	1	0	0	0	1	1	0	1	1	12.2218	1	4.92813
3591	75	1	3	1	0	0	0	1	0	36.52	1.56253	0	1	1	480	8.90689	1	4b	0	1	1	1	1	1	1	0	0	0	10.1191	0	10.1191
3597	54	2	2	0	0	0	0	0	0	15.9	1.2014	0	0	0	405	8.66178	0	4a	1	1	0	0	1	0	1	0	0	1	49.7413	1	9.13347
3600	60	1	2	0	0	0	0	0	0	7.07	0.849419	0	0	0	365	8.51175	0	4a	1	1	0	0	1	1	1	0	0	1	27.0719	1	7.68789
3603	75	2	3	1	0	0	0	0	0	8.9	0.94939	1	0	1	675	9.39874	1	4a	1	1	0	0	1	1	1	0	1	0	11.7618	1	4.07392
3615	65	1	2	0	0	0	0	0	0	3.08	0.488551	0	1	0	255	7.99435	0	4a	0	1	0	0	0	0	1	0	0	0	52.0082	1	33.0842
3624	68	1	3	1	1	0	0	0	0	1.72	0.235528	0	0	0	435	8.76487	1	4a	0	1	0	0	1	1	1	0	0	0	4.07392	0	4.07392
3625	82	1	2	0	1	0	0	0	0	3.72	0.570543	0	1	0	345	8.43045	0	4a	0	1	0	1	1	1	1	1	0	1	18.1684	1	4.3039
3635	59	2	1	0	0	0	0	0	1	21.28	1.32797	0	1	0	240	7.90689	0	4b	0	2	1	1	1	1	1	0	1	1	31.4415	1	11.4333
3653	49	2	2	0	0	0	0	0	0	82.81	1.91808	0	0	1	435	8.76487	1	4b	0	1	0	0	1	1	1	0	0	1	6.53799	1	2.3655
3656	76	2	3	1	0	0	0	0	1	74.29	1.87093	0	1	0	120	6.90689	0	4b	0	1	0	0	0	0	0	0	1	0	0.657084	0	0.657084
3658	59	1	2	0	0	0	0	0	0	1.91	0.281033	0	0	0	300	8.22882	0	4b	0	1	0	0	1	0	1	0	0	0	50.037	0	50.037
3661	51	2	3	1	0	0	0	0	1	107	2.02938	0	0	0	555	9.11634	0	4b	0	1	0	0	1	1	1	0	0	0	43.4333	1	7.58932
3664	67	2	3	1	0	0	0	0	0	6.08	0.783904	0	1	0	420	8.71425	1	4b	0	1	0	0	1	1	1	0	0	1	5.74949	1	3.28542
3665	60	2	2	0	0	0	0	0	0	1.78	0.25042	0	1	0	285	8.15482	0	4b	0	0	1	0	0	0	1	0	0	0	14.4887	1	4.13963
3667	70	2	3	1	0	0	0	0	0	1.25	0.09691	0	0	1	540	9.07682	0	4a	1	1	0	0	0	0	1	1	0	0	47.5072	1	18.2341
3691	38	2	3	1	0	0	0	0	0	12.27	1.08884	0	1	0	480	8.90689	0	4b	0	1	0	0	1	1	1	0	0	1	22.5051	1	0.985626
3707	60	2	2	0	0	0	0	0	0	9.15	0.961421	0	0	0	225	7.81378	1	4b	0	1	1	0	1	0	1	0	0	1	38.1109	1	20.0411
3729	93	1	4	1	1	0	1	0	0	32.16	1.50732	0	0	0	270	8.07682	1	4b	0	1	0	0	1	0	1	0	0	0	16.5257	1	4.86242
3749	53	1	3	1	0	0	0	0	0	2.23	0.348305	0	1	0	480	8.90689	2	4a	1	1	0	0	1	1	1	0	0	1	16.4928	1	4.76386
3755	37	1	2	0	0	0	0	0	0	8.12	0.909556	0	0	1	270	8.07682	0	4b	0	1	0	0	0	0	1	0	1	0	40.9363	1	15.2444
3757	56	1	2	0	1	0	0	0	0	106	2.02531	0	0	0	510	8.99435	0	4b	0	2	0	0	1	1	1	0	0	1	15.2772	1	13.0103
3762	58	1	2	0	0	0	0	0	0	869	2.93902	0	1	0	390	8.60733	0	4a	1	1	0	0	1	0	1	0	1	1	10.3491	1	3.0883
3763	78	1	3	1	1	0	0	0	0	19.31	1.28578	0	1	0	285	8.15482	1	4a	1	1	0	0	1	1	1	0	0	1	25.7248	1	3.31828
3767	74	2	3	1	0	0	0	0	0			0	1	0	210	7.71425	0	4a	1	1	0	0	1	1	0	0	0	1	2.39836	0	2.39836
3781	46	1	2	0	0	0	0	0	0	10.38	1.0162	0	0	0	270	8.07682	0	4a	1	1	0	0	0	0	1	0	1	0	11.0719	1	6.89938
3784	74	2	2	0	0	0	0	0	0	15.98	1.20358	0	1	0	270	8.07682	0	4a	1	1	0	0	1	0	1	0	0	0	15.4086	0	15.4086
3785	48	1	3	1	0	0	0	0	0	2.69	0.429752	0	0	0	270	8.07682	0	4a	1	1	0	0	0	0	1	0	0	1	35.5154	1	1.24846
3788	60	1	2	0	0	0	0	0	0	354	2.549	0	0	0	240	7.90689	0	4a	1	1	0	0	0	0	1	0	1	1	13.8316	1	2.59548
3797	66	1	3	1	1	1	1	0	0	2.33	0.367356	0	1	0	225	7.81378	0	4b	0	1	0	0	1	1	0	0	0	0	15.54	0	15.54
3800	50	1	2	0	0	0	0	0	0	7	0.845098	0	1	0	285	8.15482	1	4a	1	2	1	1	1	0	1	0	0	0	48.4271	0	48.4271
3803	52	2	2	0	0	0	0	0	0	3.34	0.523746	0	1	0	240	7.90689	0	4a	0	1	0	0	1	0	1	0	0	0	48.2628	0	48.2628
3804	74	1	4	1	0	0	0	0	1	39.44	1.59594	0	0	0	300	8.22882	2	4b	0	1	0	0	1	0	0	0	1	0	8.37782	1	2.82546
3806	44	2	2	0	0	0	0	0	0	59.02	1.771	0	1	0	150	7.22882	1	4b	0	1	0	1	1	1	1	0	0	0	46.9815	1	3.05544
3817	48	2	3	1	0	0	0	0	0	1235	3.09167	0	0	0	240	7.90689	0	4b	0	1	0	0	1	0	1	0	0	1	20.0082	1	9.92197
3821	89	1	3	1	0	0	0	0	0	17.28	1.23754	0	0	0	330	8.36632	0	4a	1	1	0	0	0	0	1	0	0	0	0.525667	0	0.525667
3823	59	2	1	0	0	0	0	0	1	50.79	1.70578	0	0	0	360	8.49185	0	4b	0	1	0	0	1	0	1	0	0	1	8.34497	1	2.79261
3828	84	1	2	0	0	0	0	0	0	8.81	0.944976	0	0	0	315	8.29921	2	4a	0	1	0	0	1	0	1	0	0	0	47.4743	1	40.115
3832	71	2	2	0	0	0	0	0	0	14.12	1.14983	0	0	0	255	7.99435	0	4b	0	1	1	0	0	1	1	0	0	0	26.9405	1	1.18275
3848	59	2	2	0	0	0	0	0	0	1.74	0.240549	0	0	0	300	8.22882	0	4a	0	2	0	0	1	0	1	0	1	1	13.0103	1	6.86653
3853	47	1	2	0	0	0	0	0	0	11.01	1.04179	0	0	0	465	8.86109	0	4b	0	1	0	0	1	1	1	0	0	1	5.78234	0	5.78234
3854	74	1	2	0	0	0	0	0	1	42.17	1.625	0	0	0	330	8.36632	0	4b	0	1	1	0	1	0	1	0	0	0	9.52772	1	7.0308
3863	70	1	3	1	1	1	0	0	0	9586	3.98164	0	1	0	405	8.66178	0	4b	0	1	0	0	1	0	1	0	1	1	17.7084	1	11.1047
3864	65	2	2	0	0	0	0	0	0	1.89	0.276462	0	1	0	285	8.15482	0	4a	0	2	0	0	1	1	1	0	0	0	11.7947	1	11.7947
3871	51	1	2	0	0	0	0	0	0	5.74	0.758912	0	0	0	210	7.71425	0	4a	1	2	0	0	1	1	1	0	0	1	8.70637	1	3.02259
3880	42	2	2	0	0	0	0	0	0	12.65	1.10209	0	1	0	150	7.22882	0	4a	0	1	0	0	1	0	1	0	1	0	22.0123	1	1.11704
3881	76	1	3	1	1	0	0	0	1	334	2.52375	0	0	0	285	8.15482	1	4b	0	1	0	0	1	1	1	0	1	0	3.41684	1	3.41684
3889	48	2	2	0	0	0	0	0	0	1.6	0.20412	1	1	0	390	8.60733	0	4a	0	1	0	1	1	0	1	0	0	1	19.2526	1	9.19918
3899	78	1	3	1	0	0	0	0	0	1.66	0.220108	0	1	0	450	8.81378	0	4b	0	1	1	0	0	0	1	0	0	1	28.6489	1	22.9651
3900	62	1	3	1	0	0	0	0	0	80.37	1.90509	0	0	0	570	9.15482	0	4b	0	1	0	0	1	0	1	0	0	0	46.193	1	6.17659
3905	54	1	3	1	0	1	0	0	1	79.34	1.89949	0	0	0	450	8.81378	2	4a	1	1	0	0	1	0	1	0	0	0	19.7125	1	1.31417
3906	64	2	2	0	0	0	0	0	0	2.38	0.376577	0	1	0	315	8.29921	0	4b	0	1	0	0	1	0	1	0	0	1	38.0452	1	18.6283
3907	58	1	1	0	0	0	0	0	0	29.8	1.47422	0	0	0	375	8.55075	0	4b	0	1	0	1	1	1	1	0	0	0	45.5359	0	45.5359
3919	82	1	3	1	0	0	0	1	1	27.6	1.44091	0	0	0	390	8.60733	0	4a	0	1	0	0	1	0	1	0	0	1	6.17659	1	3.77823
3922	65	2	2	0	0	0	0	0	0	439	2.64246	0	0	0	375	8.55075	1	4b	0	1	0	0	1	1	0	0	1	0	0.558522	0	0.558522
3925	63	1	3	1	0	1	0	0	0	1.67	0.222716	0	1	0	330	8.36632	0	4a	0	1	0	0	1	1	1	0	0	0	31.7372	1	0.295688
3928	69	2	3	1	0	0	0	0	0	5.27	0.721811	0	1	0	270	8.07682	2	4b	0	1	0	0	1	0	1	0	0	1	12.616	1	3.8768
3929	87	2	2	0	0	0	0	0	0	2.75	0.439333	0	0	0	420	8.71425	0	4b	0	2	0	0	0	0	1	1	0	1	24.8378	1	15.9343
3930	55	1	3	1	0	1	0	1	0	55.98	1.74803	0	0	0	270	8.07682	0	4a	0	1	0	0	0	0	1	0	0	0	45.4045	1	0.952772
3941	61	2	3	1	1	0	0	0	0	3.72	0.570543	0	0	0	375	8.55075	1	4a	1	1	0	0	1	1	1	0	0	0	38.9979	1	10.6119
3944	74	1	2	0	0	0	0	0	0	1.45	0.161368	0	1	0	210	7.71425	0	4b	0	2	0	1	1	1	1	0	0	1	6.73511	1	2.69405
3956	77	1	2	0	0	0	0	1	0	5.4	0.732394	0	1	0	345	8.43045	1	4a	1	1	0	0	1	0	1	0	0	0	45.4045	1	5.4538
3961	85	1	3	1	0	0	0	0	0	6.59	0.818885	0	1	0	220	7.78136	0	4a	1	1	0	0	1	0	1	0	0	0	13.6674	1	3.21971
3968	74	2	2	0	0	0	0	0	0	83.05	1.91934	0	1	0	255	7.99435	1	4b	0	1	0	1	1	0	1	1	0	0	4.69815	0	4.69815
3970	60	2	2	0	1	0	0	0	0	96.19	1.98313	0	0	0	270	8.07682	0	4a	1	1	0	0	1	0	1	0	1	1	26.7433	1	6.40657
3975	48	2	3	1	0	0	0	0	1	3187	3.50338	0	1	0	225	7.81378	1	4b	0	1	0	0	1	1	1	0	0	1	14.6201	1	4.13963
3979	64	1	2	0	0	0	0	0	0	50.89	1.70663	0	0	0	210	7.71425	0	4a	1	1	0	0	1	1	1	0	0	1	32.7228	1	3.31828
3988	47	1	1	0	0	0	0	0	0	96.27	1.98349	0	0	0	210	7.71425	0	4b	0	1	0	0	0	0	1	1	0	1	4.17248	1	2.7269
3994	80	1	3	1	0	0	0	0	0	6.32	0.800717	0	0	0	165	7.36632	0	4b	0	1	1	1	1	1	1	0	0	1	4.13963	1	3.25257
4001	77	1	3	1	1	0	0	0	0	3.57	0.552668	0	0	0	330	8.36632	0	4a	0	1	0	0	0	0	1	0	0	0	7.09651	1	0.985626
4002	61	2	2	0	0	0	0	0	0	2.15	0.332438	0	1	0	255	7.99435	0	4b	0	1	0	0	1	1	1	0	1	0	9.7577	1	3.97536
4003	73	1	2	0	0	0	0	0	0	4.33	0.636488	0	0	1	450	8.81378	1	4b	0	1	0	0	0	0	1	1	1	0	4.76386	1	3.84394
4004	60	1	3	1	0	0	1	0	0	8.86	0.947434	0	0	1	525	9.03617	0	4a	1	1	0	0	1	1	1	0	0	0	20.4682	1	15.4086
4013	63	1	3	1	0	0	0	1	0	2.7	0.431364	0	0	0	330	8.36632	0	4a	0	1	0	0	1	1	1	0	0	0	31.7372	1	9.16632
4023	78	1	3	1	0	1	0	1	0	51.25	1.70969	0	0	0	420	8.71425	1	4a	1	1	0	0	1	0	1	0	0	0	29.7002	1	8.47639
4032	75	2	2	0	1	0	0	0	0	218	2.33846	0	0	0	330	8.36632	1	4a	0	1	0	0	1	0	1	0	1	0	12.5503	1	5.15811
4041	59	2	3	1	0	0	0	0	0	362	2.55871	0	0	0	270	8.07682	0	4b	0	1	0	0	0	0	1	0	0	1	15.9343	1	15.1458
4043	83	2	3	1	0	0	0	0	0	443	2.6464	0	1	0	480	8.90689	1	4a	1	1	0	0	0	0	1	0	0	0	43.499	0	43.499
4062	68	2	3	1	0	0	0	0	0	16.74	1.22376	0	0	0	375	8.55075	0	4b	0	1	0	0	0	0	1	0	1	0	15.4743	1	2.82546
4066	33	1	2	0	0	0	0	0	0	10.26	1.01115	0	0	0	390	8.60733	0	4b	0	1	0	0	0	0	1	0	1	1	28.0903	1	7.12936
4074	49	1	1	0	0	0	0	0	0	1.8	0.255273	0	1	1	390	8.60733	0	4b	0	2	0	0	1	1	1	1	0	1	18.2669	1	0.657084
4081	73	2	2	0	0	0	0	0	0	113	2.05308	0	0	0	315	8.29921	0	4a	1	1	0	0	0	1	1	0	1	0	10.8419	1	4.10678
4101	55	1	2	0	0	0	0	0	0	3.9	0.591065	1	0	0	225	7.81378	0	4a	1	1	0	0	0	0	1	0	0	0	38.768	0	38.768
4102	51	2	2	0	0	0	0	0	0	327.6	2.51534	0	0	0	405	8.66178	1	4b	0	1	0	0	1	0	1	0	0	1	11.0719	1	4.73101
4106	51	2	1	0	0	0	0	0	0	276.4	2.44154	1	1	0	270	8.07682	0	4a	1	1	0	0	0	0	1	0	1	1	9.82341	1	2.39836
4109	65	1	3	1	0	0	0	0	1	7.4	0.869232	0	0	0	480	8.90689	2	4b	0	1	0	0	1	1	1	0	0	1	29.4374	1	8.93634
4115	55	2	3	1	0	0	0	0	0	22.9	1.35984	0	0	0	555	9.11634	0	4a	1	1	0	0	0	0	1	0	1	0	41.8891	1	9.7577
4121	47	2	2	0	0	0	0	0	0	10.7	1.02938	0	0	0	510	8.99435	1	4b	0	1	0	0	0	1	1	1	0	0	11.1047	1	1.87269
4122	49	1	2	0	0	0	0	0	0	19.6	1.29226	0	0	0	360	8.49185	0	4a	1	1	0	0	1	1	1	0	1	0	21.0924	1	2.62834
4124	48	1	2	0	0	0	0	0	0	418.5	2.6217	0	0	0	225	7.81378	0	4a	1	1	0	0	1	1	1	0	0	0	38.8665	1	16.1971
4130	75	2	2	0	0	0	0	0	0	3.1	0.491362	0	1	0	270	8.07682	0	4b	0	1	0	0	1	0	1	0	0	1	30.2916	1	14.4559
4135	84	1	3	1	0	0	0	1	1	2.8	0.447158	0	1	0	240	7.90689	0	4b	0	2	0	0	1	0	1	0	0	0	9.23203	1	3.48255
4137	55	2	2	0	1	0	0	0	0	4.7	0.672098	0	0	0	360	8.49185	0	4a	0	2	1	0	0	0	1	1	1	0	41.1335	0	41.1335
4139	72	2	2	0	1	0	0	1	0	2.8	0.447158	0	0	0	285	8.15482	1	4a	1	1	0	0	0	0	1	0	0	0	1.37988	0	1.37988
4141	62	1	2	0	0	0	0	0	0	211.8	2.32593	0	1	1	405	8.66178	1	4b	0	1	0	0	0	0	1	0	0	0	17.7741	1	1.51129
4142	73	1	2	0	0	0	0	0	0	2356	3.37218	0	0	0	270	8.07682	0	4a	1	1	0	0	1	0	1	1	1	0	12.3532	1	10.5462
4145	76	1	3	1	1	0	0	0	0	9.2	0.963788	0	1	0	345	8.43045	2	4a	1	2	0	0	0	0	0	0	0	1	3.12115	1	2.66119
4147	79	1	3	1	0	0	0	1	0	108.9	2.03703	0	0	1	555	9.11634	0	4a	1	1	0	0	0	0	1	0	0	0	39.5236	0	39.5236
4152	56	1	2	0	0	0	0	0	0	55	1.74036	0	0	0	360	8.49185	0	4a	1	1	0	0	0	0	1	0	1	0	19.2854	1	3.74538
4162	79	2	2	0	0	0	0	0	0	484.3	2.68511	0	1	0	195	7.60733	1	4b	0	2	0	0	1	0	1	1	0	1	33.2813	1	14.0945
4171	49	1	1	0	0	0	0	0	0	6.4	0.80618	0	1	0	330	8.36632	0	4b	0	2	0	0	1	1	0	0	0	1	1.77413	1	0.821355
4172	50	2	3	1	0	0	0	0	0	87.2	1.94052	0	0	0	480	8.90689	0	4b	0	1	0	0	1	0	1	0	0	1	18.4312	1	7.58932
4175	57	1	3	1	0	1	0	0	0	24	1.38021	0	0	0	420	8.71425	0	4a	1	1	0	0	1	0	1	0	0	0	40.5421	1	20.8296
4180	88	1	3	1	0	0	0	0	1	4.8	0.681241	0	0	0	240	7.90689	0	4a	1	1	0	0	0	0	0	0	0	0	4.3039	0	4.3039
4182	60	1	2	0	0	0	0	0	0	154.5	2.18893	0	0	0	390	8.60733	1	4a	1	1	0	0	1	1	1	0	0	1	23.3265	1	3.67967
4187	43	1	2	0	1	0	0	0	0	0.7	-0.154902	0	1	0	255	7.99435	0	4b	0	2	0	1	1	0	1	0	0	0	16.9528	1	3.54825
4196	65	2	3	1	1	0	0	0	0	17.4	1.24055	0	0	0	390	8.60733	0	4b	0	1	0	0	1	0	1	0	0	0	25.5277	1	0.755647
4205	83	1	3	1	0	1	0	0	0	16.64	1.22115	0	1	0	465	8.86109	0	4b	0	1	0	0	1	0	1	0	1	0	39.885	1	18.8583
4206	69	2	2	0	1	0	0	0	0	84	1.92428	0	1	0	315	8.29921	0	4b	0	1	0	0	1	0	1	1	1	1	18.6612	1	3.64682
4212	82	1	3	1	0	0	0	1	0	7.6	0.880814	0	0	0	375	8.55075	0	4a	1	1	0	0	1	0	0	0	0	1	0.0328542	0	0.0328542
4213	51	1	2	0	0	0	0	0	0	21.6	1.33445	0	0	1	450	8.81378	0	4b	0	2	0	0	1	1	1	0	1	0	18.8583	1	9.42916
4215	77	1	2	0	1	0	0	1	0	4.2	0.623249	0	0	0	540	9.07682	0	4b	0	1	0	0	0	0	1	0	0	0	39.7536	1	36.4682
4221	73	1	2	0	0	0	0	0	0	4	0.60206	0	1	0	390	8.60733	1	4a	1	2	0	0	0	0	1	0	0	1	11.3018	1	3.71253
4223	77	1	3	1	0	0	0	0	0	5.1	0.70757	0	0	0	240	7.90689	0	4b	0	1	0	0	1	0	1	0	0	0	21.2238	1	14.653
4224	77	1	3	1	1	1	0	0	1	1476.1	3.16912	0	1	0	240	7.90689	1	4b	0	1	0	0	1	1	0	0	0	0	0.295688	0	0.295688
4226	66	1	2	0	1	0	0	0	0	7.4	0.869232	0	1	0	255	7.99435	0	4a	0	1	0	0	1	0	1	1	0	0	39.2279	1	20.3368
4230	64	1	2	0	0	1	0	0	0	7461	3.8728	0	0	0	360	8.49185	0	4b	0	1	0	0	1	1	1	0	1	1	13.963	1	4.40246
4235	77	2	3	1	0	0	0	0	0	31.7	1.50106	0	0	1	375	8.55075	0	4a	1	1	0	0	1	0	1	0	0	1	2.06982	0	2.06982
4238	79	2	2	0	0	0	0	0	0	3.2	0.50515	0	0	0	195	7.60733	1	4a	1	1	0	0	0	1	1	0	0	0	4.43532	0	4.43532
4239	84	1	3	1	0	0	0	0	0			0	1	0	345	8.43045	0	4b	0	2	1	1	1	0	1	0	0	0	5.22382	0	5.22382
4243	56	2	1	0	0	0	0	0	0	734	2.8657	0	1	0	285	8.15482	1	4a	1	1	0	0	1	1	1	0	1	1	12.4189	1	0.689938
4252	65	1	3	1	1	0	0	0	0	515.9	2.71257	0	1	0	210	7.71425	1	4a	1	1	0	0	1	1	1	0	1	0	28.386	1	2.79261
4266	68	2	2	0	1	0	0	0	0	77.9	1.89154	0	0	0	315	8.29921	0	4a	0	1	0	0	0	0	1	0	0	0	36.6324	1	29.1088
4267	58	2	2	0	0	0	0	0	0	5.4	0.732394	1	0	0	300	8.22882	1	4a	0	1	0	0	1	1	1	0	0	0	12.1561	1	3.8768
4271	81	1	3	1	1	1	0	0	1	1.8	0.255273	0	0	0	480	8.90689	1	4b	0	1	0	0	0	0	1	0	1	1	15.77	1	5.0924
4273	47	2	3	1	0	0	0	0	0	1787.6	3.25227	0	1	0	315	8.29921	1	4b	0	1	0	0	1	1	1	0	0	1	3.35113	1	3.05544
4276	60	1	1	0	0	0	0	0	0	15.4	1.18752	1	0	0	300	8.22882	0	4b	0	1	0	0	1	1	1	0	0	0	38.1766	1	10.2834
4278	90	2	3	1	1	0	0	1	0	43.7	1.64048	0	1	0	240	7.90689	0	4a	0	1	0	0	1	1	1	0	0	1	7.06366	1	4.69815
4279	82	1	2	0	1	0	0	0	0	1099	3.041	0	0	0	360	8.49185	1	4b	0	1	0	0	1	1	1	0	1	1	5.58522	1	4.17248
4284	85	1	3	1	1	0	1	0	0	226.8	2.35564	0	1	0	315	8.29921	0	4a	1	1	0	0	1	0	1	0	0	1	8.31211	1	7.3922
4286	77	1	2	0	1	0	0	0	0	244.5	2.38828	0	0	0	375	8.55075	0	4a	1	1	0	0	1	0	1	0	0	0	29.0103	1	7.68789
4299	54	2	2	0	1	0	0	0	0	1.7	0.230449	1	0	0	160	7.32193	0	4a	1	1	0	0	1	0	1	0	0	0	36.8953	0	36.8953
4301	67	2	2	0	0	0	0	0	0	23.1	1.36361	0	0	0	240	7.90689	0	4b	0	1	0	0	1	1	1	0	0	0	17.7413	1	8.77207
4302	70	1	2	0	0	0	0	0	0	2.6	0.414973	0	0	0	375	8.55075	0	4a	1	1	0	0	0	0	1	0	0	0	36.5339	1	6.96509
4304	67	2	2	0	1	0	0	0	0	64.1	1.80686	0	0	0	285	8.15482	0	4a	0	1	0	0	1	0	1	0	0	1	17.6756	1	4.63244
4305	81	2	3	1	0	0	0	0	0	45.9	1.66181	0	0	1	225	7.81378	0	4a	1	1	0	0	1	1	1	0	1	0	13.6674	1	3.35113
4306	63	2	2	0	0	0	0	0	0	6.8	0.832509	0	1	0	360	8.49185	0	4b	0	1	0	0	1	0	1	0	1	0	16.4271	0	16.4271
4307	83	2	3	1	0	0	0	0	1	42.9	1.63246	0	0	0	360	8.49185	2	4a	1	1	0	0	0	0	0	0	1	1	8.31211	1	2.59548
4311	88	1	3	1	1	0	0	1	0	25.5	1.40654	1	0	0	225	7.81378	0	4a	1	1	0	0	0	0	0	0	0	0	2.85832	0	2.85832
4327	77	1	4	1	0	0	0	0	0	29.3	1.46687	0	0	0	315	8.29921	0	4a	1	1	0	0	1	0	1	0	0	0	14.5216	0	14.5216
4330	75	2	3	1	0	0	0	0	0	123	2.08991	0	0	0	360	8.49185	0	4a	1	1	0	0	0	0	1	0	0	0	22.3409	1	4.20534
4334	61	1	2	0	0	0	0	0	0	566.3	2.75305	0	0	0	330	8.36632	0	4a	1	1	0	0	0	1	1	0	1	1	24.3778	1	2.85832
4339	45	1	1	0	0	0	0	0	0	2.5	0.39794	0	0	0	315	8.29921	0	4a	1	1	0	0	1	0	1	1	1	1	11.4661	1	3.02259
4340	61	2	2	0	0	0	0	0	1	6	0.778151	0	0	0	390	8.60733	2	4b	0	2	0	0	1	0	1	0	0	0	5.55236	1	2.10267
4350	66	1	3	1	1	0	0	0	0	159.2	2.20194	0	1	0	255	7.99435	0	4b	0	2	1	0	0	0	1	0	0	0	17.4784	1	4.33676
4353	64	2	1	0	0	0	0	0	0	61.7	1.79029	0	0	0	375	8.55075	2	4b	0	1	0	0	1	1	1	0	0	0	5.32238	1	3.54825
4358	58	2	3	1	1	0	0	0	0	42.8	1.63144	0	1	0	180	7.49185	2	4a	1	1	0	0	0	0	1	0	0	1	11.9261	1	11.1376
4359	72	1	3	1	0	1	1	0	0	3.5	0.544068	0	0	0	270	8.07682	0	4a	1	1	0	0	1	0	1	0	0	0	33.7741	1	11.499
4365	86	1	4	1	0	1	1	0	1	4.5	0.653213	0	0	0	330	8.36632	1	4a	0	1	0	0	0	0	0	0	1	0	1.60986	0	1.60986
4366	84	1	3	1	0	1	0	0	0	19.8	1.29667	0	0	0	345	8.43045	0	4b	0	1	0	0	0	0	1	0	0	0	15.6386	1	15.9343
4370	52	2	3	1	0	0	0	0	0	3.4	0.531479	0	1	0	315	8.29921	0	4b	0	2	1	0	1	1	1	0	1	0	5.38809	1	4.33676
4379	55	1	2	0	0	0	0	0	0	4.8	0.681241	0	0	0	320	8.32193	0	4a	1	1	0	0	1	1	1	0	0	0	35.3511	1	12.1232
4380	49	1	2	0	0	0	0	0	0	81.4	1.91062	0	0	0	215	7.74819	0	4a	0	1	0	0	0	1	1	0	0	0	35.4825	1	9.98768
4383	64	1	3	1	0	0	0	1	1	3.8	0.579784	0	1	0	405	8.66178	1	4b	0	1	0	0	1	1	1	0	0	1	9.98768	1	4.46817
4388	48	1	3	1	1	0	0	0	0	43.8	1.64147	0	0	0	375	8.55075	0	4b	0	2	1	1	1	1	1	0	0	1	11.8275	1	6.14374
4390	75	1	2	0	1	0	0	0	1	4.1	0.612784	0	0	0	525	9.03617	0	4b	0	1	0	0	1	1	1	0	0	1	5.32238	1	1.34702
4392	57	1	2	0	1	0	0	0	0	2.5	0.39794	0	0	0	330	8.36632	0	4a	1	1	0	0	1	0	1	0	0	0	35.2854	1	2.10267
4410	72	1	4	1	0	0	0	0	1	35.4	1.549	1	0	0	420	8.71425	2	4a	1	2	0	1	1	1	1	0	1	1	4.3039	1	2.7269
4412	62	2	3	1	0	0	0	0	0	65.9	1.81889	0	1	0	480	8.90689	1	4b	0	2	0	0	1	1	1	0	0	0	33.7413	1	15.1786
4422	88	2	3	1	0	0	0	0	0	21.6	1.33445	0	0	0	285	8.15482	1	4a	1	1	0	0	0	0	0	0	0	1	8.90349	1	2.03696
4425	58	1	2	0	0	0	0	0	0	3.9	0.591065	0	0	0	330	8.36632	0	4b	0	1	0	0	1	1	1	0	0	0	34.2341	1	24.9363
4426	61	2	2	0	0	0	0	0	0	2.5	0.39794	0	0	0	285	8.15482	0	4a	1	1	0	0	1	0	1	0	0	0	0.952772	0	0.952772
4429	71	2	2	0	0	0	0	0	0	13966.1	4.14508	0	0	0	210	7.71425	0	4b	0	1	0	0	0	0	1	0	0	1	31.7372	1	11.6632
4439	65	1	2	0	1	0	0	0	0	27.1	1.43297	0	0	0	790	9.62571	2	4b	0	2	0	0	1	1	0	0	0	1	1.67556	0	1.67556
4452	70	1	3	1	0	0	0	0	0	669	2.82543	0	0	0	285	8.15482	1	4a	1	1	0	0	0	0	1	0	1	1	20.6653	1	7.55647
4462	46	1	2	0	0	0	0	0	0	2	0.30103	0	1	0	360	8.49185	0	4a	0	1	0	0	0	0	1	0	0	0	9.00205	0	9.00205
4463	78	1	1	0	1	0	0	0	0	39.5	1.5966	0	0	1	255	7.99435	0	4b	0	2	0	0	0	0	1	0	0	0	3.94251	1	3.81109
4466	78	2	3	1	1	0	0	0	0	18.5	1.26717	0	1	0	345	8.43045	1	4b	0	1	0	0	0	0	0	0	0	1	1.28131	0	1.28131
4467	80	2	2	0	0	0	0	0	0	7.2	0.857332	0	0	0	240	7.90689	0	4a	0	1	0	0	0	0	1	0	0	0	20.4025	1	5.51951
4473	78	2	2	0	1	0	0	0	0	16.5	1.21748	0	0	0	270	8.07682	0	4b	0	1	0	0	1	1	1	1	0	0	33.0513	1	5.42094
4478	88	1	3	1	0	1	0	0	0	2.3	0.361728	0	1	0	330	8.36632	1	4b	0	2	0	0	1	1	1	0	0	0	4.23819	1	3.8768
4480	69	1	1	0	0	0	0	0	0	7	0.845098	0	1	0	240	7.90689	0	4b	0	2	0	0	1	0	1	1	0	1	28.1232	1	4.36961
4481	60	1	2	0	0	0	0	0	0	16.5	1.21748	0	0	0	270	8.07682	0	4b	0	1	0	0	0	1	1	0	1	1	11.039	1	8.27926
4483	50	2	1	0	0	0	0	0	0	1.5	0.176091	0	0	0	330	8.36632	0	4a	0	1	0	0	0	0	1	0	1	0	29.076	1	3.28542
4485	78	2	4	1	0	0	0	0	0	8.7	0.939519	0	0	0	300	8.22882	0	4a	0	1	0	0	0	0	0	0	0	0	28.2546	0	28.2546
4497	73	2	3	1	1	0	0	0	0	6.2	0.792392	0	1	0	320	8.32193	0	4b	0	1	1	0	1	1	1	0	0	1	18.9569	1	4.17248
4501	69	2	2	0	0	0	0	0	0	5	0.69897	0	1	0	390	8.60733	1	4a	1	1	0	0	0	0	1	0	0	0	32.8542	0	32.8542
4504	63	1	2	0	0	0	0	0	0	354.2	2.54925	0	0	0	300	8.22882	0	4b	0	1	0	0	0	1	1	0	1	0	32.7885	1	2.20123
4506	69	1	2	0	0	0	0	0	0	13.1	1.11727	0	0	0	240	7.90689	0	4a	0	1	0	0	0	0	1	0	1	0	14.9487	1	2.3655
4511	54	2	1	0	0	0	0	0	0	0.9	-0.0457575	0	1	0	420	8.71425	0	4a	0	1	0	0	1	0	1	0	0	1	20.2382	1	4.86242
4529	88	1	3	1	0	0	0	0	1	34.1	1.53275	0	0	0	330	8.36632	1	4a	1	1	0	0	1	0	1	0	0	0	11.7618	1	6.93224
4530	77	2	2	0	0	0	0	0	0	1749.4	3.24289	0	0	0	375	8.55075	2	4b	0	2	0	0	1	1	1	0	0	1	7.22793	1	3.41684
4535	86	2	3	1	0	0	0	0	0	17.4	1.24055	0	1	0	435	8.76487	1	4a	1	1	0	0	0	0	1	0	0	0	7.29363	1	7.12936
4536	39	2	2	0	0	0	0	0	0	92	1.96379	0	0	0	300	8.22882	1	4a	0	1	0	0	1	0	1	0	0	0	31.9014	1	19.5154
4545	71	2	3	1	1	1	0	0	0	21	1.32222	0	1	0	330	8.36632	0	4a	0	1	0	0	0	0	1	0	0	0	31.7043	0	31.7043
4551	63	2	2	0	0	0	0	0	0	38.4	1.58433	0	1	0	255	7.99435	0	4b	0	1	0	0	1	0	1	0	0	0	20.4353	1	0.328542
4552	57	2	2	0	1	0	0	0	1	50	1.69897	0	0	0	510	8.99435	1	4a	0	2	0	0	1	0	1	0	1	0	31.9343	1	3.8768
4562	80	1	3	1	1	0	1	0	1	19.7	1.29447	0	0	0	210	7.71425	2	4a	1	1	0	0	0	0	0	0	0	0	4.33676	0	4.33676
4563	64	1	3	1	1	0	0	0	1	104.3	2.01828	0	0	0	510	8.99435	2	4b	0	1	0	0	0	0	0	0	1	0	5.38809	1	3.21971
4568	75	2	2	0	0	0	0	0	0	3.2	0.50515	0	1	0	255	7.99435	0	4b	0	1	0	0	1	0	1	0	0	1	29.6345	1	12.7146
4571	62	2	3	1	1	0	0	0	0	43.2	1.63548	0	1	0	480	8.90689	2	4a	1	1	0	0	0	0	1	0	0	0	25.4292	0	25.4292
4575	50	2	3	1	1	0	0	0	0	259.4	2.41397	0	0	0	240	7.90689	0	4a	1	1	0	0	0	0	1	0	0	0	31.3758	1	9.7577
4600	63	2	2	0	0	0	0	0	0	63.6	1.80346	0	1	0	285	8.15482	0	4b	0	1	0	0	1	1	1	0	0	0	27.9261	1	18.5955
4605	57	2	2	0	0	0	0	0	0	501.5	2.70027	0	0	0	360	8.49185	2	4b	0	1	1	0	0	0	1	0	1	1	10.6119	1	2.79261
4629	66	1	2	0	0	0	0	0	0	178	2.25042	0	0	0	285	8.15482	1	4b	0	1	0	0	1	0	1	0	1	0	27.6632	1	7.88501
4634	60	2	2	0	1	0	0	0	0	225.3	2.35276	1	0	0	105	6.71425	1	4b	0	1	0	0	1	0	1	0	0	0	29.0431	1	4.59959
4636	74	2	3	1	0	0	0	0	0	3834.8	3.58374	0	0	0	210	7.71425	2	4b	0	1	0	0	1	1	1	0	0	1	6.99795	1	3.71253
4637	85	2	3	1	0	0	0	0	0	2.4	0.380211	0	0	0	420	8.71425	1	4b	0	1	0	0	1	0	1	0	0	1	28.2546	1	9.36345
4642	68	2	2	0	1	0	0	1	0	16.8	1.22531	0	1	0	420	8.71425	1	4a	0	1	0	0	1	0	0	0	0	1	0.131417	0	0.131417
4644	61	1	3	1	1	1	1	1	1	19.6	1.29226	0	1	0	270	8.07682	1	4b	0	1	0	0	0	0	1	0	0	1	9.85626	1	3.25257
4648	45	1	2	0	0	0	0	0	0	84.6	1.92737	0	0	0	465	8.86109	2	4b	0	1	0	0	0	0	1	0	1	0	9.00205	1	6.27515
4651	55	2	2	0	0	0	0	0	0	21.6	1.33445	0	0	0	540	9.07682	0	4a	1	1	0	0	1	0	1	0	0	0	29.2402	1	24.8378
4654	51	2	2	0	0	0	0	0	0	39.9	1.60097	0	1	0	390	8.60733	2	4a	1	1	0	0	1	0	1	0	0	0	28.7146	0	28.7146
4667	55	1	2	0	0	0	0	0	0	23.5	1.37107	0	0	0	405	8.66178	0	4a	1	1	0	0	1	1	1	0	0	0	28.5503	1	23.8522
4677	77	1	3	1	0	0	1	1	0	462.3	2.66492	0	1	0	390	8.60733	1	4b	0	1	0	0	1	1	0	0	0	1	1.577	0	1.577
4683	49	1	2	0	1	0	0	0	0	5.3	0.724276	0	0	0	195	7.60733	0	4b	0	1	0	0	1	1	1	0	0	0	28.5175	0	28.5175
4688	65	1	2	0	0	0	0	0	0	218.5	2.33945	0	0	0	480	8.90689	0	4a	1	1	0	0	0	0	1	0	0	0	28.4189	1	15.2115
4690	72	2	3	1	0	0	1	0	0	1296.8	3.11287	0	0	0	360	8.49185	1	4a	0	1	0	0	0	0	0	0	0	1	13.9302	1	1.64271
4700	63	1	2	0	0	0	0	0	0	2.2	0.342423	0	0	0	360	8.49185	0	4a	1	1	0	0	1	0	1	0	0	0	28.4189	0	28.4189
4701	62	1	3	1	1	0	0	0	1	149.3	2.17406	0	1	0	270	8.07682	1	4b	0	1	0	0	0	0	0	0	0	1	0.262834	0	0.262834
4703	58	2	3	1	0	0	0	0	0	1470.5	3.16747	0	0	0	90	6.49185	2	4b	0	1	0	0	1	0	1	0	0	1	5.91376	1	0.887064
4705	91	1	4	1	0	0	0	1	1			0	1	0	300	8.22882	0	4b	0	1	1	0	1	0	0	0	0	0	0.394251	0	0.394251
4718	72	1	2	0	0	0	0	0	0	5.5	0.740363	0	0	0	240	7.90689	0	4a	1	1	0	0	0	1	0	0	0	0	2.79261	1	2.52977
4719	82	1	2	0	0	0	0	0	0	5	0.69897	0	0	0	300	8.22882	0	4a	0	2	0	0	1	1	1	0	0	0	3.81109	1	0.952772
4720	63	1	3	1	0	0	0	0	0	23.5	1.37107	0	0	0	540	9.07682	1	4a	1	1	0	0	0	0	0	0	1	0	28.0903	0	28.0903
4724	55	1	2	0	0	0	0	0	0	13.3	1.12385	0	0	0	630	9.29921	0	4a	1	1	0	0	0	1	1	0	1	0	11.6304	0	11.6304
4726	62	1	2	0	0	0	0	0	0	227.5	2.35698	0	0	0	300	8.22882	0	4b	0	2	0	0	1	1	1	0	0	0	2.16838	1	1.34702
4727	65	1	2	0	0	0	0	0	0	6.6	0.819544	0	0	0	375	8.55075	0	4a	1	1	0	0	0	0	1	0	0	0	12.9446	1	9.10062
4732	71	2	2	0	0	0	0	0	0	6.9	0.838849	0	0	0	300	8.22882	0	4a	0	1	0	0	1	0	1	1	0	0	7.55647	0	7.55647
4738	60	1	3	1	0	0	0	0	0	6.4	0.80618	0	0	0	315	8.29921	0	4a	1	2	0	0	1	1	1	0	0	1	8.08214	1	1.70842
4742	55	1	2	0	0	0	0	0	0	10.8	1.03342	0	1	0	315	8.29921	0	4b	0	2	1	1	1	0	1	0	0	0	8.54209	1	3.18686
4747	52	1	2	0	0	0	0	0	0	2.4	0.380211	0	0	0	315	8.29921	0	4b	0	1	0	0	1	0	1	0	1	0	27.2361	1	24.115
4748	57	1	3	1	0	0	0	0	0	1357.9	3.13287	1	1	0	135	7.07682	0	4b	0	2	0	1	1	0	1	0	0	1	0.492813	1	0.394251
4751	64	2	1	0	0	0	0	0	0	7.2	0.857332	0	0	0	450	8.81378	0	4a	1	1	1	0	1	0	0	0	0	0	0.262834	0	0.262834
4754	74	2	2	0	0	0	0	0	0	22.7	1.35603	0	0	0	315	8.29921	0	4b	0	2	0	0	1	0	1	0	0	0	14.7187	1	5.05955
4755	64	1	2	0	0	0	0	0	1	2.8	0.447158	0	0	0	390	8.60733	0	4a	1	1	0	0	0	0	1	0	1	0	17.2813	0	17.2813
4756	82	1	2	0	0	0	0	0	0	3.8	0.579784	0	0	0	420	8.71425	0	4b	0	1	0	0	1	0	1	0	0	0	20.0739	1	5.84805
4757	44	1	2	0	0	0	0	0	0	32.4	1.51055	0	0	0	360	8.49185	0	4a	0	1	0	0	1	0	1	0	1	0	27.4004	1	10.6119
4766	61	2	3	1	0	0	0	0	0	1464.1	3.16557	0	1	0	315	8.29921	1	4b	0	1	0	0	0	0	0	0	0	1	4.00821	1	0.328542
4777	67	2	2	0	0	0	0	0	0	3786.7	3.57826	0	0	0	240	7.90689	2	4b	0	2	0	1	1	1	1	0	0	1	7.95072	1	0.788501
4778	46	1	2	0	0	0	0	0	0	2.5	0.39794	0	1	0	270	8.07682	0	4b	0	2	0	1	1	1	1	0	0	0	11.729	1	9.03491
4783	55	1	2	0	0	0	0	0	0	18.2	1.26007	0	0	0	345	8.43045	0	4a	1	2	0	0	1	1	1	0	0	0	26.0862	1	10.9076
4788	83	1	3	1	0	0	0	1	0	2238.9	3.35003	0	1	0	270	8.07682	1	4b	0	1	0	0	1	0	1	0	0	0	15.54	1	3.71253
4790	71	2	3	1	0	0	0	0	0	21.6	1.33445	0	1	0	180	7.49185	0	4b	0	1	0	0	1	1	1	0	0	1	2.23409	0	2.23409
4791	60	2	3	1	1	0	0	0	0	1.1	0.0413927	0	1	0	255	7.99435	0	4b	0	1	0	0	1	1	0	0	0	0	0.262834	0	0.262834
4798	61	2	1	0	1	1	0	0	0	41.5	1.61805	0	1	0	270	8.07682	0	4b	0	2	0	0	1	0	1	0	0	0	7.91786	1	3.44969
4810	80	1	3	1	0	0	0	0	0	5.5	0.740363	0	0	0	300	8.22882	1	4a	1	1	0	0	1	0	1	0	1	0	13.8973	1	12.0246
4817	74	2	2	0	0	0	0	0	0	3.4	0.531479	0	1	0	240	7.90689	0	4a	1	1	0	0	0	0	1	0	0	0	24.2793	1	2.95688
4818	80	1	3	1	0	0	0	0	1	846.6	2.92768	0	0	0	615	9.26444	2	4a	1	1	0	0	1	1	0	0	0	1	3.81109	1	3.18686
4830	65	2	3	1	0	0	0	0	1	3554.3	3.55075	0	1	0	90	6.49185	0	4b	0						1	0	0	0	7.65503	1	2.20123
4839	85	1	2	0	0	0	0	0	1	1.8	0.255273	0	1	0	360	8.49185	1	4b	0	1	1	0	0	0	1	0	0	0	24.4764	1	12.616
4844	83	1	3	1	0	0	1	0	0	4.3	0.633468	0	0	0	255	7.99435	0	4b	0	1	0	0	1	1	0	0	0	1	14.9487	1	10.6119
4855	61	2	2	0	0	0	0	0	0	1.7	0.230449	1	0	0	315	8.29921	0	4b	0	2	0	1	1	0	1	0	0	1	18.2012	1	3.90965
4865	90	2	4	1	1	0	1	0	0	60.4	1.78104	0	1	0	285	8.15482	1	4b	0	1	0	0	0	1	0	0	0	0	6.96509	1	1.64271
4866	42	1	2	0	0	0	0	0	0	2.8	0.447158	0	0	0	465	8.86109	0	4b	0	1	0	0	1	1	1	0	0	0	25.3634	1	14.0616
4873	63	1	2	0	0	0	0	0	1	48.2	1.68305	0	0	0	360	8.49185	1	4b	0	1	1	1	1	1	1	0	0	0	9.65914	1	4.04107
4876	40	2	2	0	1	0	0	0	0	26.9	1.42975	0	0	0	345	8.43045	1	4a	0	1	0	0	0	0	1	0	1	0	24.6735	1	7.62218
4887	81	1	2	0	0	1	0	0	0	54.4	1.7356	0	0	0	165	7.36632	1	4a	1	1	1	1	0	0	1	0	0	0	24.7392	1	3.61396
4891	55	1	2	0	1	0	0	0	0	4.2	0.623249	0	0	0	300	8.22882	0	4b	0	2	0	0	1	1	1	0	1	0	24.7721	1	7.42505
4904	65	1	2	0	0	0	0	0	0	3.2	0.50515	0	0	0	525	9.03617	0	4a	1	1	0	0	1	1	1	0	0	0	24.4764	0	24.4764
4918	56	2	2	0	0	0	0	0	0	50.6	1.70415	0	0	0	315	8.29921	0	4a	0	1	0	0	0	0	1	0	1	1	19.7125	1	13.7002
4924	72	2	3	1	0	0	0	0	0	3.8	0.579784	0	1	0	225	7.81378	1	4a	0	1	0	0	0	0	0	0	0	0	1.80698	0	1.80698
4930	79	1	2	0	1	0	0	0	1	5.9	0.770852	1	0	0	585	9.19229	2	4a	1	1	0	0	1	0	1	0	1	0	24.4435	1	15.8029
4932	76	1	2	0	0	0	0	0	0	71.3	1.85309	0	0	0	270	8.07682	0	4b	0	1	0	0	1	1	1	0	0	0	17.0513	1	8.80493
4933	77	2	2	0	0	0	0	0	0	15	1.17609	0	1	0	285	8.15482	1	4a	1	2	0	0	1	0	1	1	0	1	14.0616	1	8.1807
4939	85	1	3	1	0	0	1	0	1	8.6	0.934498	0	1	0	600	9.22882	2	4b	0	2	0	0	1	0	0	0	0	1	2.10267	0	2.10267
4943	47	1	1	0	1	0	0	0	0	420.9	2.62418	0	0	0	510	8.99435	1	4a	1	1	0	0	0	0	1	0	1	0	23.885	1	6.43943
4947	88	2	3	1	0	0	0	0	0	1236.6	3.09223	0	1	0	240	7.90689	0	4b	0	2	0	0	1	0	0	0	0	1	0.657084	1	0.525667
4948	65	2	3	1	1	0	0	0	0	1092.3	3.03834	0	0	0	300	8.22882	1	4b	0	1	1	0	0	0	1	0	0	0	24.1807	1	7.49076
4962	85	2	3	1	0	0	0	1	0	8.5	0.929419	0	0	0	360	8.49185	0	4a	0	1	0	0	1	0	1	0	0	0	4.59959	0	4.59959
4966	56	1	2	0	0	0	0	0	0	26.3	1.41996	0	0	0	390	8.60733	0	4b	0	2	1	1	1	0	1	0	0	1	22.768	1	18.037
4972	74	1	2	0	1	0	0	0	0	66.2	1.82086	0	1	0	515	9.00843	0	4a	0	1	0	0	1	0	1	0	0	0	23.7207	1	4.10678
4976	55	1	3	1	0	0	0	1	1	13.5	1.13033	0	1	0	390	8.60733	1	4b	0	1	0	0	1	0	1	0	0	1	19.614	1	3.94251
4983	45	1	2	0	0	0	0	0	0	43	1.63347	0	1	0	465	8.86109	1	4b	0	1	0	0	0	0	1	0	1	0	5.78234	1	1.08419
4984	71	1	2	0	0	0	0	0	0	4.3	0.633468	0	0	0	300	8.22882	0	4a	1	1	0	0	0	0	1	0	1	0	16.3614	1	16.3285
4988	53	1	2	0	0	0	0	0	0	207.2	2.31639	0	0	0	240	7.90689	0	4a	1	1	0	0	0	0	0	0	0	0	8.64066	0	8.64066
4993	84	1	3	1	1	0	0	0	0	1.5	0.176091	0	0	0	285	8.15482	0	4b	0	1	0	0	1	0	1	0	1	0	5.94661	1	2.03696
4995	45	1	2	0	0	0	0	0	0	1.6	0.20412	0	0	0	360	8.49185	0	4b	0	1	0	0	1	0	1	0	1	1	12.1232	1	4.73101
5005	48	1	2	0	0	0	0	0	0	16.7	1.22272	0	0	0	570	9.15482	0	4a	1	1	0	0	1	1	1	0	0	0	22.8665	1	19.4497
5011	60	1	2	0	1	0	0	0	0	179.5	2.25406	1	0	0	255	7.99435	0	4a	1	1	0	0	0	0	1	0	0	0	11.0062	1	8.31211
5020	82	1	3	1	0	0	0	0	0	91.1	1.95952	0	1	0	300	8.22882	1	4b	0	1	0	0	1	1	1	0	0	1	19.9425	1	5.48665
5025	66	2	2	0	0	0	0	0	0	45.5	1.65801	0	1	0	225	7.81378	1	4a	1	1	0	0	1	0	1	0	0	0	1.08419	0	1.08419
5041	62	1	3	1	0	0	0	0	0	20.7	1.31597	0	0	0	240	7.90689	2	4b	0	2	0	0	1	0	1	0	1	1	6.70226	1	4.43532
5043	50	1	3	1	0	0	0	0	0	174.3	2.2413	0	0	0	240	7.90689	0	4a	1	1	0	0	1	1	1	0	1	1	1.70842	1	0.788501
5046	44	1	2	0	0	0	0	0	0	33.2	1.52114	0	0	0	405	8.66178	0	4a	1	1	0	0	0	1	1	0	1	0	22.4066	1	17.6427
5050	51	1	3	1	1	0	0	0	0	48.3	1.68395	0	0	0	420	8.71425	1	4a	1	1	0	0	1	1	1	0	1	0	22.3409	1	8.87064
5051	78	1	3	1	0	0	0	1	1	21.6	1.33445	0	1	0	360	8.49185	1	4a	1	1	0	0	0	0	1	0	1	0	0.985626	0	0.985626
5052	70	1	2	0	0	0	0	0	1	16.1	1.20683	0	0	0	420	8.71425	0	4a	0	2	0	0	0	0	1	0	1	0	19.5483	0	19.5483
5058	61	1	3	1	1	0	0	0	1	67.9	1.83187	0	1	0	375	8.55075	0	4b	0	1	0	0	1	1	1	0	1	0	22.1437	1	3.35113
5061	75	1	3	1	0	0	0	0	0	4.1	0.612784	0	1	0	480	8.90689	2	4a	1	1	0	0	0	0	1	0	0	0	19.1211	1	18.2669
5063	62	1	2	0	0	0	0	0	0	1195.6	3.07759	0	0	0	270	8.07682	0	4b	0	1	0	0	1	1	1	0	0	0	0.755647	0	0.755647
5080	51	1	2	0	0	0	0	0	0	7.7	0.886491	0	1	0	420	8.71425	2	4b	0	2	0	0	1	0	1	1	0	1	1.21561	1	0.722793
5083	44	1	2	0	0	0	0	0	0	49.1	1.69108	0	0	0	315	8.29921	0	4a	1	1	0	0	1	1	1	0	1	0	11.9589	1	5.84805
5084	56	2	1	0	0	0	0	0	0	71.5	1.85431	0	0	0	285	8.15482	0	4a	0	1	0	0	0	0	1	0	0	0	21.6838	1	3.74538
5101	53	2	2	0	0	0	0	0	0	5400.8	3.73246	0	0	0	345	8.43045	0	4a	1	1	0	0	0	1	1	0	1	1	17.5441	1	4.3039
5106	78	1	3	1	0	0	0	0	0	900.4	2.95444	1	1	0	210	7.71425	0	4a	1	1	0	0	1	1	1	1	0	0	4.46817	1	2.23409
5115	79	1	3	1	0	0	0	0	0	222.3	2.34694	0	1	0	315	8.29921	0	4a	1	1	0	0	1	1	1	0	0	1	14.8501	1	8.44353
5124	65	2	2	0	0	0	0	0	1	30.4	1.48287	0	0	0	330	8.36632	1	4a	1	1	0	0	0	1	1	0	0	1	18.924	1	0.952772
5125	43	1	3	1	0	0	0	0	0	809.7	2.90832	0	0	0	315	8.29921	1	4b	0	2	0	0	1	0	1	0	1	1	1.90554	1	1.67556
5126	88	1	3	1	0	0	0	0	0	1.7	0.230449	0	0	0	300	8.22882	2	4b	0	1	0	0	0	0	0	0	0	0	0.328542	0	0.328542
5140	87	2	3	1	0	0	0	0	0	76.4	1.88309	0	0	0	255	7.99435	1	4b	0	1	0	0	0	1	1	0	1	0	4.99384	1	3.02259
5157	75	2	2	0	0	0	0	0	0	1580.5	3.19879	0	0	0	255	7.99435	1	4a	1	1	0	0	0	1	1	0	0	0	4.79671	1	2.89117
5158	48	1	3	1	0	0	0	0	0	15.8	1.19866	0	1	0	360	8.49185	2	4a	0	2	0	0	0	0	1	0	0	0	18.3984	0	18.3984
5162	86	1	3	1	0	0	0	0	0	57.8	1.76193	0	0	0	480	8.90689	2	4a	1	1	0	0	0	0	0	0	1	0	17.4784	1	8.41068
5168	49	2	2	0	0	0	0	0	0	53.3	1.72673	0	0	0	150	7.22882	0	4b	0	1	0	0	1	1	0	0	0	0	0.131417	0	0.131417
5171	76	2	2	0	1	0	0	0	0	76.8	1.88536	1	1	0	300	8.22882	1	4b	0	1	0	0	1	1	1	0	0	0	20.0082	1	16.5585
5172	65	1	2	0	0	0	0	0	0	25.8	1.41162	0	1	0	435	8.76487	1	4a	1	1	0	0	1	0	1	0	0	0	19.9097	1	3.90965
